# Supplementary material for: The relationship between controlling nutritional status (CONUT) and cerebrovascular stenosis: a retrospective study with implications for ischemic stroke prevention
Source: PeerJ. 2026 Mar 26;14:e20968. doi: 10.7717/peerj.20968 (PMC13033285; doi:10.7717/peerj.20968)
Supplement: Supplemental Information 1 [file peerj-14-20968-s001.zip]

Archive with 22 entries (21 files):
- Supplement/
- Supplement/.Rhistory
- Supplement/.DS_Store
- __MACOSX/Supplement/._.DS_Store
- Supplement/5.R
- __MACOSX/Supplement/._5.R
- Supplement/2.R
- __MACOSX/Supplement/._2.R
- Supplement/Original Data.xlsx
- __MACOSX/Supplement/._Original Data.xlsx
- Supplement/1.ipynb
- __MACOSX/Supplement/._1.ipynb
- Supplement/significance_test_results.csv
- __MACOSX/Supplement/._significance_test_results.csv
- Supplement/3.R
- __MACOSX/Supplement/._3.R
- Supplement/Data Codebook.md
- __MACOSX/Supplement/._Data Codebook.md
- Supplement/4.R
- __MACOSX/Supplement/._4.R
- Supplement/correlation_matrix.csv
- __MACOSX/Supplement/._correlation_matrix.csv
