# Supplementary material for: The relationship between controlling nutritional status (CONUT) and cerebrovascular stenosis: a retrospective study with implications for ischemic stroke prevention
Source: PeerJ. 2026 Mar 26;14:e20968. doi: 10.7717/peerj.20968 (PMC13033285; doi:10.7717/peerj.20968)
Supplement: Supplemental Information 1 [file peerj-14-20968-s001.zip › Supplement/5.R]

# Install and load the pROC package
if (!requireNamespace("pROC", quietly = TRUE)) {
  install.packages("pROC")
}
library(pROC)

# FPR and TPR data
fpr <- c(1, 0.575, 0.455, 0.274, 0.217, 0.108, 0.075, 0.047, 0.032, 0.027, 0.01, 0.007, 0.001, 0)
tpr <- c(1, 0.766, 0.586, 0.368, 0.254, 0.145, 0.088, 0.052, 0.037, 0.027, 0.01, 0.007, 0.001, 0)

# Plot the ROC curve
plot(fpr, tpr, type="o", col="#1c61b6", lwd=2, pch=20, xlab="False Positive Rate", ylab="True Positive Rate", main="ROC Curve for Count Score in Predicting Cerebrovascular Stenosis")
lines(fpr, tpr, col="#1c61b6", lwd=2)

# Add text for the AUC value
text(0.6, 0.2, paste("AUC = 0.794"), col="#1c61b6", cex=1.2)

# Add a diagonal line
abline(a=0, b=1, col="gray", lty=2, lwd=2)
