# Supplementary material for: The relationship between controlling nutritional status (CONUT) and cerebrovascular stenosis: a retrospective study with implications for ischemic stroke prevention
Source: PeerJ. 2026 Mar 26;14:e20968. doi: 10.7717/peerj.20968 (PMC13033285; doi:10.7717/peerj.20968)
Supplement: Supplemental Information 1 [file peerj-14-20968-s001.zip › Supplement/Original Data.xlsx]

## Sheet: 我自己处理的数据
ID	Gender	Age	HR	SBP	DBP	LEVF	BMI	CONUT Score	CONUT level	TC	Lym	Alb	Hemadostenosis	Hypertension	Diabetes	History of drinking	Renal insufficiency	CAD	History of smoking	WBC	RBC	PLT	HGB	LDL-C	TG	HDL-C	Cr	UA	PT	FIB	FDP	FBG	GA	ALT	NEU	MON
1	0	61	65	132.005	70.3242	41.0653	24.0149	0	0	4.8	1.61	37.1	0	1	1	0	0	0	0	5.01	3.88	140	116	2.41	1.03	2.34	56.5	211.3	10.7	2.58	8.77	5.71	24.7	11	3	0.27
2	1	50	88	136.095	70.7231	50.9266	24.3078	0	0	4.77	1.61	44.5	0	0	0	0	1	0	0	5.62	3.17	203	99	1.24	0.9	1.04	89.2	547.4	10.9	2.69	1.38	4.39	19.4	20	2.94	0.78
3	0	50	64	143.255	75.6074	52.9654	21.6739	0	0	4.71	2.57	38.3	0	1	0	0	0	0	0	5.14	4.38	193	132	1.83	1.42	1.1	72.4	371.5	19.5	2.84	4.03	4.77	12.7	14	2.34	0.16
4	1	51	81.5405	125.003	78.4176	60.0916	23.659	0	0	5.41	2.11	38.4	0	0	0	0	0	0	1	7.34	4.57	306	149	3.87	1.2	0.95	82.7	317.2	11	4.13	1.73	5.99	13.4	12	4.32	0.5
5	1	55	81.2622	130.115	77.5946	55	21.9115	0	0	4.75	1.71	40.2	0	1	0	0	0	0	1	7.99	4.52	244	145	2.66	2.2	1.08	80	384.4	11	3.47	0.94	4.88	13.5	13	5.5	0.5
6	0	56	63	140.165	76.4984	66.2492	19.7288	0	0	4.88	1.92	43.6	0	0	0	0	0	0	0	6.02	4.17	199	125	3.05	1.56	1.26	56	321.6	12.3	3.19	0.89	4.76	17.2	12	3.61	0.41
7	1	54	80.7453	131.879	78.1534	35.5553	24.1016	0	0	4.78	2.31	41.3	0	1	0	1	0	0	0	6.8	3.9	234	119	1.01	0.96	1.18	75.9	517.1	11.2	5.29	1.37	5.17	13.8	34	3.86	0.55
8	1	49	74.1549	147.886	76.2602	47.5303	21.886	0	0	5.97	2.83	48.4	0	0	0	0	0	0	0	10.2	5.56	334	158	4.05	1.39	1.53	69.4	425.5	11.3	3.2	2.08	6.15	10.8	37	6.83	0.45
9	1	49	74.1122	138.841	67.9963	48.9603	21.2463	0	0	4.98	2.14	45.4	0	1	0	0	0	0	0	9.68	4.18	167	136	2.05	0.73	0.95	74	411	11.3	3.33	0.16	6.37	17.9	14	7.8	0.65
10	0	48	74.0824	162.525	71.6396	46.9232	23.0279	0	0	4.86	2.2	37.8	0	0	0	0	0	0	0	6.35	4.67	146	146	2.5	0.93	2.23	67.7	510.7	13.5	3.52	1.79	7.63	17.1	40	3.57	0.43
11	1	56	74.0733	134.714	75.2678	49.6162	19.1608	0	0	5.53	2.06	38.9	0	0	1	0	0	0	0	6.59	4.79	218	142	2.29	8.44	2.17	101.2	560.2	10.9	3.07	2.96	10.95	21.3	15	3.53	0.53
12	0	57	74.0645	146.535	68.9964	57.4473	21.3983	0	0	5.02	2.13	39.1	0	0	0	0	0	0	0	5.59	4.47	234	137	3.42	1.14	1	51.8	238.9	11.2	3.3	3.97	5.17	15.5	9	2.95	0.33
13	1	60	74.0516	135.205	68.8541	54.2951	24.6998	0	0	4.86	1.9	36.5	0	1	0	0	1	0	0	3.05	2.86	43	93	1.69	0.77	2.83	139.3	520.5	11.2	1.85	1.68	4.17	15.6	10	0.87	0.14
14	1	50	74.0508	120.194	80.1553	58.5602	23.3629	0	0	4.78	1.69	45.1	0	0	0	0	0	0	0	4.03	5.12	245	155	2.97	1.52	1.23	60.7	296.6	10.2	2.99	15.68	4.69	13.5	17	2.23	0.32
15	0	53	74.0206	126.663	75.9671	65.115	22.5263	0	0	4.78	2.12	37.1	0	0	0	0	0	0	0	5.88	3.62	187	116	1.3	1.25	1.37	45.3	222.5	11.6	2.92	2.11	8.05	15.5	11	4.33	0.01
16	1	55	73.9953	147.774	71.8263	42.5407	22.7559	0	0	6.56	2.03	47.8	0	1	0	0	0	0	1	5.6	4.76	234	168	1.84	2.01	0.98	81.7	478.7	9.8	3.77	1.99	6.59	15.1	38	3.15	0.28
17	0	53	73.8024	155.181	73.3305	57.219	21.2837	0	0	4.87	2.03	37.5	0	0	0	0	0	0	0	4.95	3.69	169	113	2.57	0.93	1.07	71.1	223.3	10.9	2.03	2	4.59	13.6	18	3.47	0.22
18	0	62	73.7805	129.678	69.4451	42.9618	23.9447	0	0	4.78	1.69	40.6	0	0	0	0	0	0	0	4.65	4.02	208	128	2.49	1.09	1.74	54.8	370	10.5	2.14	1.26	4.85	13.9	12	2.82	0.01
19	1	49	73.7459	123.06	78.1424	63.8097	21.7957	0	0	4.89	1.66	39.8	0	1	0	0	0	0	0	5.72	5.56	231	174	2.31	1.03	1.68	90.2	530.8	12.1	4.47	1.48	4.96	13.7	14	4.03	0.32
20	1	54	73.7061	135.627	84.3168	59	18.9548	0	0	4.76	2.1	43.3	0	1	0	0	0	0	0	6.52	4.8	128	149	2.88	1.31	1.35	78.6	403.2	10.4	2.77	0.53	8.75	14.3	34	3.68	0.46
21	1	56	73.6958	141.422	80.3893	52.46	19.9566	0	0	4.75	3.15	44.1	0	1	0	0	0	0	0	6.47	4.84	192	141	2.08	1.42	1.09	88.7	512.5	12.2	2.8	1.31	7.56	13.9	24	2.8	0.28
22	1	52	73.6773	141.364	79.9672	34.5811	25.2066	0	0	5.35	1.78	39.8	0	0	0	0	0	0	0	3.9	4.59	163	137	3.36	1.93	0.98	84.7	344	12.4	1.67	4.64	5.84	15.7	21	1.93	0.46
23	0	61	73.626	139.621	69.9251	61.3489	22.4216	0	0	4.85	1.89	36.5	0	1	0	0	0	0	0	6.14	4.04	235	107	2.41	0.96	1.16	63.6	389.2	11.5	3.94	0.71	4.6	12.8	10	4.17	0.38
24	0	63	73.6193	176.765	75.1086	53.4365	19.2021	0	0	4.86	2.16	43.5	0	0	0	0	0	0	0	4.49	4.05	277	124	3	1.4	1.37	62.1	252.5	10.2	2.76	2.13	5.31	15.1	30	1.91	0.27
25	1	49	73.6165	127.066	83.2909	54	22.0753	0	0	5.13	2.5	39.4	0	1	1	0	0	0	0	7.62	4.89	282	148	1.66	1.68	0.84	70.1	367.5	11.2	3.43	0.39	7.34	27.6	27	4.46	0.46
26	1	54	73.5891	152.663	72.5851	52.5555	22.3576	0	0	5.12	1.72	36.3	0	1	0	0	0	0	0	9.31	3.8	312	105	3.11	1.18	1.32	54.2	169.7	13	4.8	3.46	6.41	17.1	13	7.51	0.41
27	0	56	73.5345	153.053	83.6236	55.7653	23.7086	0	0	5.73	1.8	45.3	0	0	1	0	0	0	0	7.33	4.99	184	140	3.8	1.45	1.44	86.6	255.3	9.9	3.3	1.95	19.18	33.6	11	5.21	0.21
28	0	61	73.4922	153.359	69.0283	47.901	21.8544	0	0	4.86	1.79	36.9	0	0	0	0	0	0	0	3.35	3.76	239	120	1.84	3.54	0.87	47.6	184.8	10.7	2.61	1.91	4.66	13.5	21	1.56	0.29
29	0	54	73.4727	137.271	74.5992	60.6139	21.1671	0	0	4.72	1.78	36.8	0	0	0	0	0	0	0	3.29	3.84	210	121	1.91	3.24	0.84	42	363.4	10.7	3.35	2.2	6.96	12.2	45	1.54	0.34
30	1	62	73.446	137.763	65.0824	56.2062	24.9353	0	0	4.74	1.94	47.9	0	0	1	0	0	0	0	6.08	5.62	182	162	2.3	2.13	1.2	57.9	489.9	10	2.01	1.92	6	13.3	38	3.39	0.28
31	1	49	73.3868	139.78	71.4456	56.3342	21.054	0	0	4.74	1.69	42.3	0	1	0	0	0	0	0	8.24	4.47	259	132	2.22	1.73	0.96	82.6	555	10.8	4.66	2.87	6.25	11.6	41	5.98	0.48
32	1	60	73.2314	129.507	74.1135	67.8653	24.8087	0	0	5.28	1.75	43.9	0	0	0	0	0	0	0	5.76	4.86	178	143	3.5	1.11	1.24	65.2	341.2	11.7	3.25	0.63	5.22	14.4	14	4.09	0.46
33	0	52	73.2234	130.519	82.495	41.0658	23.7486	0	0	4.85	2.2	44.7	0	1	0	1	0	0	0	6.26	4.18	213	127	1.61	1.14	1.17	59.9	341.7	10.7	3.3	2.12	6.16	17.2	29	3.67	0.31
34	1	48	73.2179	132.111	62.8728	50.7788	23.2003	0	0	5	1.72	44.9	0	1	1	1	0	0	0	4.73	4.74	249	138	1.34	2.81	1.06	78.3	347.6	10.8	4.01	0.57	19.91	19.7	46	3.09	0.29
35	1	49	73.1713	138.101	75.4766	45.9612	25.3138	0	0	5.95	2.21	40.8	0	1	1	0	0	0	0	6.57	4.19	156	141	2.02	5.21	0.84	70.8	451.4	9.6	2.87	0.68	7.6	14.2	66	3.86	0.27
36	1	53	73.1608	147.171	71.4694	49.2723	28.0531	0	0	4.83	1.82	38.4	0	0	0	0	0	0	0	8.01	4.63	208	147	3.25	0.51	1.49	64	206.5	9.7	2.65	1.79	4.74	13.6	13	5.22	0.58
37	0	48	73.1607	132.477	78.2467	61.0916	20.694	0	0	6.01	2.54	35.6	0	1	1	0	0	0	0	5.94	4.59	231	132	4.57	2.06	2.37	47.5	370.6	9.9	4	1.49	6.75	16.6	9	2.8	0.45
38	1	55	73.0799	149.623	77.1992	56.6372	20.6634	0	0	4.88	1.85	40	0	0	0	1	0	0	1	4.29	4.73	99	142	3.35	0.86	1.18	71.6	336.9	9.7	3.75	0.63	5.33	14.6	23	2.84	0.28
39	0	55	73.0534	135.419	77.5206	55	22.4989	0	0	4.99	1.73	37.6	0	0	0	1	0	0	0	4.19	4.12	215	133	2.01	0.67	2.29	47.5	197.7	10.7	2.15	2.54	4.45	16	12	2.04	0.31
40	0	57	73.0166	137.353	72.7038	56.3123	25.9414	0	0	4.88	2.41	40.6	0	0	0	0	0	0	0	4.45	4.88	204	136	1.62	1	2.32	66.7	356.4	10.3	2.65	1.58	5.41	13.3	19	1.77	0.2
41	0	49	72.9633	128.704	70.3039	50.4484	20.0562	0	0	4.79	1.89	40.4	0	0	0	0	0	0	0	3.5	4.6	273	136	2.39	1.05	1.54	47.8	183	10.5	3	4.22	5.22	16.3	7	1.59	0.29
42	1	58	72.9384	140.726	67.8417	62	23.4215	0	0	4.69	1.85	44.6	0	0	0	1	0	0	0	4.68	5.3	204	158	1.76	2.06	0.88	87.2	360.1	11.5	3.34	2.43	5.77	13.5	23	3.25	0.29
43	1	54	72.8834	146.373	75.9771	68.467	23.012	0	0	5.04	1.68	43.3	0	0	0	0	0	1	0	4.01	5.21	185	156	3.21	1.55	1.05	79	310	11	1.97	0.33	5.35	13	17	1.96	0.24
44	1	63	72.8404	137.471	71.4462	51.4349	22.5535	0	0	6.39	1.77	38.8	0	1	1	0	0	0	1	9.47	4.75	145	145	4.25	1.66	1.13	79.7	327.8	11.9	4.33	2.89	5.51	15.6	15	7.8	0.5
45	0	55	72.7932	124.319	75.9579	61.2674	23.2849	0	0	4.72	1.7	37.6	0	0	0	0	0	0	0	5.73	4.26	119	130	1.47	1.01	1	51.7	309.2	10.3	2.45	2.23	5.18	14.3	14	3.52	0.42
46	0	56	72.7905	131.583	71.546	49.3053	22.9742	0	0	4.76	1.87	36.5	0	0	0	0	0	0	0	4.81	4.09	110	127	2.06	1.3	1.17	68.9	353.8	11.8	2.23	3.17	4.59	13	21	2.79	0.24
47	1	58	72.7136	142.098	72.4743	63.5256	23.3968	0	0	4.69	1.89	41.7	0	0	1	0	0	0	0	6.42	4.31	172	132	2.17	1.62	2.12	96.6	588	26.2	3.57	2.93	8.52	17.6	31	4.03	0.38
48	1	54	72.6612	140.265	78.3353	66.6618	22.8581	0	0	6.38	2.41	37.5	0	0	0	0	0	0	1	6.62	4.39	172	143	2.12	1.42	0.96	78.9	467.7	12.4	2.79	2.31	5.24	15	18	3.32	0.46
49	1	62	72.5991	141.347	80.5289	68.4522	20.1343	0	0	4.73	1.67	41.1	0	0	1	0	0	0	0	7.71	4.55	252	136	1.15	3.06	0.83	76.9	367.6	11.1	2.25	1	11.2	18.5	34	5.39	0.58
50	1	60	72.5953	135.124	71.1654	49.0682	23.4373	0	0	4.69	1.72	38.3	0	1	0	0	0	0	0	6.49	4.04	261	122	1.63	0.98	1.17	66.8	372.2	10.7	3.62	1.9	4.85	12.3	33	4.09	0.44
51	1	48	72.4776	151.853	80.066	56.1349	23.0114	0	0	4.87	2.15	41.2	0	0	0	0	0	0	1	4.36	5.09	70	155	1.19	0.73	1.76	67.2	238.2	13.3	2.55	1.48	4.87	18.8	10	1.79	0.31
52	1	53	72.4753	135.726	72.7922	60.7259	23.7509	0	0	4.69	1.81	42.8	0	0	0	0	0	0	0	5.75	4.57	290	150	2.87	2.08	1.2	72.2	366.9	9.7	2.75	1.03	5.11	12.6	22	3.38	0.44
53	1	63	72.439	137.551	72.0305	67.2647	25.4541	0	0	4.71	2.15	37	0	1	0	0	0	0	0	6.75	4.87	276	142	1.34	1.94	1	64.5	308.5	9.6	2.52	1.6	4.65	14.4	33	4.53	0.5
54	1	49	72.2524	122.344	78.9672	57.7513	21.1345	0	0	4.73	1.86	42.2	0	1	0	0	0	0	0	5.78	5.38	153	177	2.97	0.72	1.43	87	416.2	12.3	3.64	2	6.17	16.8	17	3.98	0.34
55	1	48	72.2195	120.785	85.2897	42.6417	22.5096	0	0	4.72	1.68	40.4	0	1	0	0	0	0	0	6.94	3.89	199	119	2.79	1.44	1.23	101.2	408.4	12	3.16	2.22	5.97	14.7	8	4.9	0.58
56	0	53	72.1321	146.144	77.3537	64.6771	22.1195	0	0	6.32	1.75	39.1	0	1	1	1	0	0	0	5.54	4.56	146	132	3.39	4.19	3.28	69.3	171.2	12.7	2.43	2.2	9.17	20.2	29	4.05	0.19
57	1	56	72.0533	143.169	71.0012	61.2274	19.7632	0	0	4.78	2.54	43.5	0	0	1	1	0	0	0	6.3	5.08	139	149	1.81	1.48	1.1	88	445.8	11	2.47	1.86	5.22	14.1	34	3.09	0.4
58	1	59	72.0379	143.737	73.3515	41.4054	23.6738	0	0	5.21	2.26	41.1	0	0	0	0	0	0	0	6.27	4.93	231	148	1.62	1.43	0.95	80.7	428.3	11.2	2.5	1.55	4.68	12.3	28	3.49	0.43
59	0	53	72.029	132.944	71.1141	50.2931	30.0742	0	0	5.16	2.47	45.3	0	0	0	0	0	0	0	5.72	5.03	234	144	2.68	1.23	1.78	93.9	260.2	10.6	3.39	3.69	5.23	14.5	16	2.64	0.3
60	1	59	72.0149	149.91	80.2647	47.2208	22.9654	0	0	4.81	1.62	39.2	0	0	1	0	0	0	1	4.33	4.4	171	150	2.85	1.11	1.46	64	285.2	10.5	1.56	0.28	8.47	16.7	8	2.32	0.35
61	0	60	71.9984	138.074	80.9293	55.4255	18.612	0	0	4.73	2.04	37.3	0	1	0	1	0	0	0	5.7	3.54	152	112	2.53	1.71	2.12	45.2	350.1	11.4	2.48	1.86	4.24	14.1	17	3.64	0.47
62	1	50	71.9862	139.085	73.9417	44.4859	25.7265	0	0	4.88	1.91	45.2	0	1	1	0	0	0	1	4.95	5.8	150	168	2.12	2.36	0.96	76.9	264.4	11	3.75	1.54	17.68	20.9	53	2.72	0.21
63	1	54	71.9026	132.129	79.6253	44.4834	21.8318	0	0	5.02	1.75	42.6	0	0	0	0	0	0	1	5.09	4.77	168	167	1.32	1.95	0.91	62.1	457.5	10.8	4.05	1.45	5.26	13.1	33	3.04	0.4
64	0	55	71.8692	150.764	67.1109	61.7617	23.4219	0	0	7.27	3.49	37.9	0	1	0	0	0	1	0	12.15	3.78	358	117	5.1	2.01	1.33	55.6	365	10.7	3.33	2.73	6.23	16.2	14	7.85	0.66
65	1	63	71.8391	134.2	69.4981	61.7649	24.5535	0	0	4.78	2.17	46.6	0	1	0	0	0	0	0	7.38	5.27	192	164	1.23	1.87	2.18	85.4	406.4	11.1	3.46	1.75	7.31	15	28	4.64	0.48
66	1	53	71.8372	137.831	77.8081	58.5174	23.8142	0	0	4.88	2.64	41.4	0	0	0	0	0	0	0	3.93	5.18	189	115	0.95	0.93	2.16	51.6	328.4	11.9	2.45	1.19	5.3	13.4	28	2.43	0.36
67	1	51	71.8329	136.784	83.4303	63.1411	22.2034	0	0	4.76	2.01	38.9	0	0	1	0	1	0	0	7.12	4.51	250	139	3.03	1.28	1.11	54.2	180.8	10.7	3.94	2.75	13.45	33.1	15	4.79	0.67
68	1	48	71.8164	140.858	80.9358	53.4691	24.4622	0	0	4.98	1.98	37.1	0	1	1	0	0	0	0	5.08	4.43	136	138	1.71	1.24	1.01	60.4	282.1	10.4	2.45	3.51	6.62	18.6	12	3.4	0.28
69	0	54	71.7991	143.019	85.9163	57.1376	21.1291	0	0	5.39	2.91	40.7	0	0	1	0	0	0	0	7.5	4.91	232	150	3.89	1.62	1.1	77.3	522.3	20	2.94	1.86	6.24	14	12	3.87	0.54
70	1	55	71.779	134.155	78.1452	56	24.8968	0	0	4.73	1.86	46.8	0	1	0	0	0	0	0	4.65	5.16	159	145	2.04	3.06	1.08	90.4	321.5	10.1	2.72	0.94	5.07	14.1	41	2.61	0.36
71	0	53	71.7722	143.577	71.7221	55	25.8525	0	0	4.86	3.14	42.2	0	0	0	0	0	0	0	6.15	4.54	178	139	3.13	1.12	1.18	72.1	299.1	11	1.97	2.02	5.14	13.4	37	2.79	0.01
72	1	56	71.7554	161.387	79.355	60.3315	20.6344	0	0	4.86	1.88	42.6	0	0	0	1	0	0	1	5.83	5.27	146	157	1.76	1.23	0.95	72.8	352	10.4	2.58	1.64	5.1	13.7	34	3.94	0.54
73	1	63	71.7217	141.818	83.3211	57.0607	24.2932	0	0	4.71	1.69	36.5	0	1	0	0	0	0	0	4.17	4.59	312	118	1.48	0.77	1.09	56.6	255.9	11.1	4.31	10.42	4.53	13.1	31	2.24	0.37
74	0	50	71.7051	124.89	65.7301	30.0014	22.566	0	0	4.9	1.9	43.3	0	0	0	0	0	0	0	5.61	4.27	184	136	3.08	2.19	0.98	76.9	346.1	9.7	3.42	2.23	5.78	14.6	20	3.35	0.25
75	1	50	71.6719	138.227	80.8813	67.9548	23.4196	0	0	4.79	1.86	39.6	0	1	0	1	0	0	0	6.21	4.34	216	131	1.46	1.55	2.56	73.3	411	11.9	2.68	1.95	5.07	14.3	21	3.78	0.41
76	1	59	71.6667	150.902	78.6933	45.6614	25.9984	0	0	6.04	3.77	45.2	0	0	1	0	0	0	0	8.61	5.24	202	161	3.77	2.4	1.29	112.8	334.1	9.7	2.72	2.66	7.7	16.3	54	4.4	0.17
77	0	54	71.6466	132.615	63.2587	59.1296	24.8796	0	0	5.35	2.44	44.1	0	0	0	0	0	0	0	5.02	4.28	199	130	3.45	1.49	1.52	44.4	257.7	10.7	2.58	1.38	5.24	13.9	11	2.22	0.26
78	1	50	71.6329	144.989	79.9016	59.0184	23.9842	0	0	4.7	1.75	36.9	0	1	1	0	1	0	0	4.26	4.32	160	130	3	1.63	0.95	67.5	515.7	12.1	4.56	4.47	6.14	13.6	31	2.77	0.29
79	1	50	71.5689	142.15	73.8187	49.569	21.5948	0	0	4.76	2.44	48.3	0	1	1	0	0	0	1	6.54	5.26	228	163	3.31	1.51	1.11	88.1	393.7	11.5	2.57	1.63	11.62	23.2	51	3.7	0.34
80	1	51	71.4979	151.069	78.4809	45.9733	22.0234	0	0	5.31	2.74	36.5	0	1	0	0	0	0	1	7.39	4.15	221	130	3.77	1.65	1.15	94.6	430	10.2	3.87	2.51	5.87	14.7	9	3.86	0.44
81	0	63	71.4832	134.236	76.3811	43.8216	22.4558	0	0	4.74	2.01	38.4	0	0	0	0	0	0	0	4.63	4.03	158	121	2.56	1.15	1.17	86.5	494.6	10.7	3.5	2.55	6.17	14.8	8	2.77	0.28
82	1	48	71.4245	136.878	74.0834	48.6319	24.0916	0	0	4.71	1.83	42.1	0	1	1	0	0	0	0	6.79	4.92	190	146	1.68	1.11	3.21	87.4	358.1	11.5	4.33	3.78	6.34	14.3	37	4.17	0.53
83	1	58	71.3486	140.201	66.0725	46.418	20.2502	0	0	4.89	1.65	35.2	0	1	0	1	1	0	1	5.19	5.14	134	151	2.63	4.94	1.98	70.2	539.1	10.5	4.27	7.33	5.21	11.4	12	3.26	0.33
84	1	49	71.3468	132.826	79.2113	50.0134	20.6853	0	0	5.33	3.02	47.1	0	0	0	0	0	0	0	6.7	4.87	214	143	3.74	1.36	1.41	77.7	479	11.5	2.58	1.61	4.82	13.6	21	2.58	0.45
85	0	49	71.3405	146.833	77.8189	56	22.5725	0	0	4.85	1.87	42.2	0	1	0	0	0	0	0	4.2	4.39	235	131	1.86	1.36	1.15	57.6	253.5	11.9	5.47	2.53	12.51	16	18	2.2	0.37
86	1	51	71.2646	152.881	76.4714	56	25.5786	0	0	4.93	1.85	40.5	0	1	0	0	0	0	1	8.31	4.34	206	12.9	2.72	4.77	2.12	119	406.8	10.7	3.77	3.09	8.41	20.8	15	6.3	0.62
87	1	61	71.2447	139.257	67.434	56.7318	27.913	0	0	4.68	1.68	38.6	0	0	0	0	0	0	0	5.95	4.69	119	136	2.32	1.17	2.76	61.6	531.1	12	2.52	1.2	3.95	13	33	3.75	0.51
88	0	50	71.1734	140.066	76.6807	59.7283	24.1195	0	0	5.53	4.28	39.7	0	0	0	0	0	0	0	8.23	5.08	327	142	3.77	2.38	1.01	80.2	256.3	11.6	3.57	12.64	5.31	13.4	7	3.39	0.39
89	0	56	71.1681	133.654	75.8309	63.6886	28.8728	0	0	4.85	2.01	42.8	0	1	0	0	0	0	0	6.77	4.29	128	126	2.37	1.26	0.98	49.2	458	13.2	3.41	1.09	5.65	13.1	22	4.66	0.33
90	1	63	71.1645	155.201	76.4263	66.0392	22.4605	0	0	5.02	2.11	36.5	0	1	0	1	0	0	1	5.93	3.91	143	123	0.97	0.49	0.97	66.2	244.8	10.7	1.83	1.53	4.89	14.5	13	3.52	0.69
91	1	53	71.0935	144.41	68.8345	44.6735	21.8898	0	0	4.78	1.85	39.4	0	0	0	0	0	0	0	7.53	4.77	200	145	1.39	2.33	3.28	87.2	311.3	28.3	3.17	0.5	4.55	11.4	23	4.84	0.46
92	1	55	71.0725	135.991	79.6818	54.9632	21.878	0	0	4.75	1.78	45.1	0	1	0	0	0	0	0	5.56	4.43	147	135	2.63	1.26	0.99	91.9	472	11.9	3.35	1.8	6.97	13.3	20	3.85	0.32
93	0	55	71.0418	129.469	73.804	68.1746	26.6925	0	0	6.57	2.04	39.3	0	0	0	0	0	0	0	6.71	4.51	94	140	4.49	1.39	1.48	54.7	378.4	11	3.73	0.93	5.74	14.4	25	4.36	0.24
94	1	49	71.0355	137.335	67.6855	58.2328	20.5382	0	0	5.2	1.91	38.1	0	0	1	0	0	0	0	4.52	4	152	134	2.63	1.24	2.16	77.3	476.4	10	2.44	2.24	9.1	15.2	19	2.26	0.27
95	0	54	70.9768	138.429	71.357	46.006	24.7087	0	0	5.86	1.69	42.7	0	1	0	0	0	0	0	6.06	4.77	189	135	4.04	1.28	1.19	83.8	378	10.9	4.26	0.9	5.61	15.2	13	4.86	0.15
96	1	48	70.9071	143.81	69.829	56.2614	23.2776	0	0	4.87	1.68	41.7	0	0	0	0	0	0	0	3.09	5.05	193	153	2.29	1.62	0.9	66	370.7	11.9	3.61	0.91	5.86	13.4	37	1.86	0.17
97	1	48	70.8803	148.456	68.3207	54	21.5519	0	0	4.89	3.1	39.3	0	0	0	0	0	0	0	8.81	4.6	180	154	1.53	0.78	0.98	63	335.5	10.7	2.38	1.89	4.44	15.8	21	5.21	0.36
98	1	55	70.736	151.435	82.4828	48.6665	21.2853	0	0	4.79	2.34	39.7	0	1	0	0	0	0	0	6.73	4.53	199	138	3.22	1.76	0.89	93.3	485.9	11.5	3.03	3.71	6.84	16.6	37	3.77	0.4
99	1	48	70.7027	135.672	75.0603	50.824	24.3035	0	0	4.76	1.6	37.9	0	0	0	0	0	0	0	8.02	5.23	210	157	1.8	1.04	1.34	90.9	327	10.8	3.09	0.75	5.44	12.9	19	5.45	0.62
100	1	55	70.6785	119.474	82.2709	55	24.9749	0	0	4.76	1.96	44.4	0	0	0	0	0	0	0	6.19	4.6	197	147	3.23	1.45	0.88	68.7	411.6	9.6	3.16	2.05	5.48	12	31	3.54	0.34
101	1	61	70.6616	147.109	79.7111	43.0027	24.7332	0	0	5.36	2.41	40	0	0	0	0	0	0	0	7.18	5.41	146	164	2.78	2.54	2.67	67.9	338.9	10.6	3.71	0.41	4.38	9.9	29	4.13	0.42
102	0	49	70.6277	123.821	71.8757	58.3381	23.8575	0	0	6.23	2.91	40.2	0	1	1	0	0	0	0	9.34	4.98	280	154	4.17	2.29	1.19	58.2	358	11.2	3.47	2.37	9.56	23.4	17	5.79	0.47
103	0	58	70.6123	157.027	71.5299	38.5714	19.7931	0	0	6.53	2	40.4	0	0	0	0	0	0	0	5.86	4.37	263	142	4.25	1.26	1.59	75.1	269.4	10.1	3.52	0.96	4.92	12.5	14	3.38	0.33
104	1	50	70.5979	164.036	74.1744	49.8736	24.4413	0	0	4.69	2.27	38.6	0	1	0	0	0	0	1	8.7	4.62	234	143	3.09	1.63	2.97	66.6	364	10.6	3.3	1.11	5.37	13.9	16	5.46	0.41
105	1	53	70.5947	141.076	75.9689	62.187	24.5265	0	0	4.94	1.69	41.1	0	1	0	0	0	0	0	5.07	4.84	336	139	3.16	1.11	1.21	81.4	431.4	12.4	3.48	1.77	7.07	14	22	3.41	0.29
106	0	58	70.5178	110.378	74.2265	61.0105	22.5543	0	0	5.41	3.08	45.3	0	1	0	0	0	0	0	6.3	4.43	217	139	3.64	2.24	1.07	84.5	316.2	21.1	3.07	2.3	5.89	13	17	2.86	0.31
107	1	50	70.5168	139.198	78.5082	63.967	24.5479	0	0	4.78	1.66	42.5	0	1	1	0	0	0	0	3.67	4.74	187	136	2.6	1.62	1.05	89.7	421.9	10	2.93	0.89	9.21	21.4	62	2.6	0.15
108	0	59	70.4439	135.369	79.6578	49.0742	23.7074	0	0	4.85	2.52	42.3	0	0	0	0	0	0	0	7.68	4.45	228	137	2.95	1.66	1.22	67.1	227.5	10.3	2.68	1.71	6.94	13.8	15	4.61	0.49
109	1	55	70.4367	120.615	73.7678	56	19.104	0	0	4.72	1.85	46.1	0	0	0	0	0	0	0	6.07	4.61	152	145	2.64	2.35	0.98	72.9	366.8	10.4	3.44	2.09	5.54	16.6	42	4.3	0.25
110	1	59	70.4226	126.95	77.6479	67	22.9958	0	0	4.77	2.41	35.4	0	0	0	0	0	0	0	4.38	3.48	247	100	2.28	1.47	2.45	58.9	244.1	12.2	3.13	21.9	10.06	19.1	28	3.54	0.33
111	0	51	70.4037	118.874	72.7287	62.6748	21.7337	0	0	7.14	2.24	45.3	0	0	0	0	0	0	0	5.21	4.15	257	128	4.97	0.96	1.67	61.2	292.6	21.2	3.44	1.43	5.43	13.4	12	1.58	0.43
112	1	48	70.3947	130.616	65.1831	47.128	24.1963	0	0	4.72	1.69	37.8	0	1	1	0	0	0	0	5.7	4.7	240	158	2.4	1.63	1.09	37.8	442.7	10.1	2.77	1.02	8.92	19.1	5	3.7	0.41
113	1	48	70.3779	139.653	78.7708	46.307	24.6556	0	0	4.77	2.14	43.6	0	0	0	0	0	0	0	3.66	4.21	116	145	1.35	0.68	1.58	57.9	266.4	11.2	3.41	2.31	8.91	15.9	33	2.26	0.35
114	1	58	70.3514	118.849	75.5654	56.6354	23.7385	0	0	5.96	4.67	40.1	0	0	0	0	0	0	0	11.23	5.18	367	144	3.72	3.44	1.32	72.1	274.3	9.7	3.79	1.58	4.86	12.5	37	5.54	0.7
115	1	55	70.3448	120.906	75.8969	58.0615	26.6366	0	0	4.96	2.53	37.7	0	1	0	0	0	0	1	6.96	4.44	201	148	1.69	0.79	1.01	72.2	402.4	10.4	2.59	1.97	4.71	12.5	16	3.91	0.41
116	1	49	70.3355	142.987	65.6118	59.8158	24.1329	0	0	4.85	2.4	38.2	0	0	0	0	0	0	0	4.71	4.89	208	147	2.3	1.01	1.02	65.8	373.2	11.2	2.73	1.87	7.42	14.7	121	3.39	0.22
117	1	49	70.3319	121.482	75.1004	46.6064	24.0874	0	0	5.27	2.01	41.8	0	0	0	0	0	0	0	5.56	4.83	170	146	1.45	0.98	1.09	75	344.3	11.4	2.83	1.26	4.33	11	21	3.24	0.24
118	1	49	70.3017	137.608	70.1156	58	23.6304	0	0	4.87	1.75	38.1	0	0	0	0	0	0	0	5.25	4.25	213	132	0.84	3.08	2.77	77.1	505.3	11.6	2.44	1.68	4.76	12.3	16	3.26	0.3
119	1	56	70.2981	129.854	83.2286	47.2688	20.4519	0	0	5.68	1.91	49.2	0	0	0	0	0	0	0	6.95	4.65	185	159	3.59	2.97	1.12	70.1	336.7	11.6	2.92	2.07	5.23	13.6	24	4.7	0.29
120	0	50	70.2931	141.551	78.9404	56.2999	27.2035	0	0	5	2.15	37	0	0	0	0	0	0	0	5.6	3.9	253	119	3.21	0.98	1.32	61.9	274.8	10.9	2.74	0.91	5.13	13.9	8	2.69	0.61
121	0	52	70.2868	131.642	74.9931	52	20.5653	0	0	5.53	2.79	35.9	0	1	0	0	0	0	0	7.2	4.61	276	132	3.8	1.54	1.16	84.7	284.7	9.7	3.86	1.57	5.21	13.7	14	3.83	0.39
122	1	53	70.1519	123.144	73.3369	42.3839	20.0607	0	0	5.18	1.77	46.8	0	0	0	0	0	0	0	6.87	5.5	229	171	3.21	1.1	1.47	79	308.3	9.3	4.56	0.42	4.58	11.8	16	4.81	0.56
123	1	52	75.8291	144.317	72.3305	30.3076	25.7427	0	0	6.29	2.81	45.6	1	1	0	0	0	0	0	7.35	5.18	287	159	4.23	3.37	2.16	67.4	363.6	10.6	3.66	1.29	5.19	12.5	16	3.91	0.45
124	1	61	70.1364	137.821	60.9623	60.0263	22.3006	0	0	5.01	2.2	35.9	0	0	0	0	0	0	0	8.73	3.74	258	116	3.48	2.27	0.96	77.8	300.1	9.2	2.97	2.3	4.22	18	24	5.62	0.74
125	0	58	70.1351	145.925	74.4202	45.7563	20.6896	0	0	6.34	2.9	47.4	0	0	0	0	0	0	0	9.38	5.12	230	160	3.69	3.16	1.44	96.7	583.8	19.9	3.5	1.31	5.63	13.8	11	5.84	0.55
126	1	60	70.1317	154.494	80.7764	46.9819	20.34	0	0	6.59	1.68	38.1	0	0	0	0	0	0	1	5.86	4.46	296	143	4.93	1.68	1.23	76.7	350.7	10	3.9	1.63	6.36	15.4	13	4.22	0.45
127	1	56	71.2637	142.602	74.0316	30.4243	23.637	0	0	4.7	2.21	40.2	1	1	0	0	1	0	0	6.87	4.9	170	144	2.82	2.17	0.97	90.8	441.8	11.6	2.65	5.2	5.14	17	18	3.92	0.56
128	1	51	70.1081	133.596	75.7056	55	22.6564	0	0	5.84	1.69	42.7	0	1	0	0	0	0	0	8.88	4.85	235	144	2.01	1.07	1.48	90.3	332.5	10.7	3.61	2.64	5.24	14	16	6.42	0.88
129	1	54	70.0869	119.449	79.2722	59.7523	22.3042	0	0	5.25	2.44	42.7	0	0	1	0	0	0	0	7.95	5.04	234	162	2.64	3.1	1.2	76.2	334.1	10.1	2.9	2.22	8.81	15.5	29	4.86	0.57
130	0	49	70.0771	135.313	78.2719	53.4695	22.9988	0	0	5.05	1.81	35.2	0	0	0	0	0	0	0	6.52	4.78	255	126	1.45	0.56	1.58	67.3	213	12.9	3.92	6.17	4.5	16.2	28	4.24	0.37
131	1	52	70.0398	135.433	81.0665	62.2873	21.7884	0	0	4.72	1.71	40	0	1	0	0	0	0	0	5.55	4.29	199	140	1.37	1.33	2.13	97.8	421	11	2.77	2.08	8.55	15.3	33	3.18	0.43
132	0	56	70.0397	130.909	73.9952	59.4645	21.1628	0	0	4.78	1.86	39.7	0	0	1	0	0	1	0	8.14	4.24	256	127	1.47	1.37	3.11	61.5	324	10.3	3.38	1.82	11.15	17	12	5.62	0.57
133	1	60	70.0344	144.246	79.0209	57.9254	24.6995	0	0	4.72	1.66	41.2	0	0	0	0	0	0	0	4.54	3.91	230	116	2.55	2.73	1.75	72	488.2	10.3	3.75	4.19	5.26	12.1	15	2.74	0.31
134	1	58	70.0034	136.426	81.1439	58.9483	24.0996	0	0	8.1	1.72	40.1	0	0	0	0	1	0	0	4.59	4.44	210	138	4.4	7.43	0.97	69.8	375.8	10	2.3	2.09	5.84	14.8	12	2.32	0.3
135	1	56	68.6331	123.443	74.2003	31.8228	23.3993	0	0	5.07	2.67	44.7	2	1	0	0	0	0	1	4.57	6.01	147	176	3.24	1.64	0.95	53.3	421.2	10.3	2.73	1.68	5.79	11.3	31	2.49	0.32
136	0	48	70.0031	131.391	80.7417	60.9017	20.2214	0	0	4.78	1.98	39.1	0	0	0	0	0	0	0	6.3	4.59	269	135	1.51	0.89	1.25	58.5	170.5	11.8	2.51	1.23	6.23	14.2	20	4.2	0.52
137	1	63	69.9784	144.553	71.8507	52.4257	22.1153	0	0	5.93	1.7	41.8	0	1	0	0	0	0	1	4.61	4.75	150	144	4.14	0.88	1.3	74	371.8	10.6	2.72	1.29	4.5	13.1	15	2.32	0.48
138	0	49	69.9672	155.192	85.9611	66.3169	20.3466	0	0	5.24	2.52	46.9	0	0	0	0	0	0	0	5.05	4.75	272	148	3.61	1.7	0.93	45.5	281.4	11	2.3	2.2	5.09	13.3	16	2.15	0.3
139	1	48	63.1497	128.207	81.2946	32.3218	24.3353	0	0	5.05	2.17	37	1	1	0	1	1	0	0	6.16	3.93	144	122	1.94	0.85	1.03	279.5	527.7	11.1	1.96	27.39	3.8	15.4	7	3.44	0.27
140	0	51	69.9565	148.907	76.3868	53.8701	21.4502	0	0	4.88	2.12	38.5	0	0	0	0	0	0	0	1.53	3.87	60	73	1.12	0.32	1.39	54.5	338.1	14.3	1.83	1.3	4.62	17	13	0.78	0.14
141	0	61	65.4171	135.907	80.0637	35.8552	26.653	0	0	5.2	2.12	35.6	2	1	0	0	0	0	0	5.91	3.78	138	107	2.41	0.58	1.97	33.2	213.8	10.5	2.46	3.21	4.64	14.9	61	4.44	0.29
142	1	50	69.9525	122.634	73.4041	55	21.0352	0	0	4.87	1.84	46.4	0	0	0	0	0	0	0	6.82	5.48	181	155	2.3	4.21	1.11	68	398.4	9.6	3.7	2.18	4.95	12.4	22	4.57	0.38
143	0	48	69.9352	127.778	78.9438	58.1298	21.2532	0	0	6.08	2.62	43.8	0	0	0	0	0	0	0	8.19	4.51	238	136	3.66	2.43	1.43	49.8	223	10.8	3.04	1.73	5.15	14.9	16	5.01	0.45
144	1	52	69.9334	148.101	80.7073	54.6371	26.1969	0	0	4.96	2.01	37.9	0	1	0	0	0	0	0	6.35	4.79	203	105	2.43	0.97	1.15	58.3	423.3	10.5	2.88	1.73	4.53	13.8	8	4.62	0.28
145	0	53	69.8794	114.137	73.4025	53.5352	21.7506	0	0	4.91	2.04	45.4	0	1	0	0	0	0	0	5.7	4.23	175	128	1.95	1.16	1.25	51.2	230.1	11.4	2.3	0.21	6.11	15.8	25	2.77	0.33
146	1	61	69.8192	151.302	73.0065	55	23.0942	0	0	4.69	1.65	45.1	0	0	0	0	0	0	0	5.32	5.16	207	156	3.02	1.93	0.82	62.1	488.1	11.1	3.52	2.02	4.64	12.8	32	2.96	0.64
147	0	48	69.7877	133.365	72.0616	63.4365	25.2732	0	0	5.84	2.61	40.3	0	0	0	0	0	0	0	5.67	4.19	236	128	4.33	0.75	1.23	47.7	331.2	9.7	2.32	2.28	5.08	13.7	44	2.47	0.42
148	1	63	69.7676	131.961	79.24	55	24.3356	0	0	4.86	2.23	35.4	0	1	0	0	0	0	1	5.64	4.18	222	137	1.12	1.26	0.87	67.4	272.8	12.1	4.05	1.95	4.43	10.2	37	3.01	0.3
149	1	50	69.7675	148.35	73.2977	59.3688	21.527	0	0	4.72	2.5	56	0	0	0	0	0	0	0	7.68	5.31	218	158	3.13	0.75	1.15	93.7	650.4	10.5	2.67	2.1	5.95	15.3	31	4.5	0.46
150	1	62	69.74	142.502	76.3711	64.1885	23.0362	0	0	4.72	2.05	39.4	0	1	0	0	0	0	1	6.42	4.07	128	128	2.28	0.7	0.84	76.9	411	11	1.88	16.64	4.79	15.2	15	3.73	0.47
151	1	56	69.6057	131.579	72.9037	50.414	18.6758	0	0	4.76	1.65	37.1	0	1	0	0	0	0	0	5.36	4.37	245	127	3.15	0.93	1.28	84.4	559.7	10.8	3.82	6.9	5.13	15.1	5	3.08	0.4
152	1	49	69.549	141.022	70.2009	58.2731	23.0304	0	0	5.27	1.72	39.6	0	1	0	1	0	0	1	11.6	4.77	238	150	3.69	1.1	1.18	55.5	285.4	11.3	3.17	2.41	6.84	13.4	16	8.79	1
153	1	49	69.5442	143.401	75.1823	65.0803	20.2966	0	0	4.82	3.22	36.2	0	0	0	0	0	0	0	8.36	5.03	193	153	3.31	0.9	1.11	62.1	444.6	10.2	3.09	1.19	5.75	13.9	19	4.11	0.67
154	0	51	69.5372	159.405	73.8778	48.5901	21.5696	0	0	4.77	2.06	39	0	1	0	0	0	0	0	13.22	2.37	451	105	1.44	0.71	1.28	78.6	476.7	20.6	3.3	1.71	5.3	14.6	15	11.52	0.5
155	1	61	69.5366	147.765	81.4527	54.8034	21.766	0	0	4.75	1.96	39.6	0	0	0	0	0	0	1	7.13	4.56	160	139	3.21	1.11	0.87	73.6	368.8	13.1	3.09	26.38	4.53	15.9	11	4.8	0.54
156	0	48	69.5338	130.72	71.6508	43.9911	23.2897	0	0	4.75	1.74	41.2	0	0	0	0	0	1	0	4.16	4.36	217	131	2.64	1.02	1.22	70.7	452.1	12	2.63	4.21	6.6	13.4	22	2.51	0.28
157	1	57	69.5098	153.229	71.3895	37.5049	24.5148	0	0	4.74	2.01	42.4	0	1	0	0	0	0	0	7.14	4.79	222	151	1.93	1.38	1.33	61.2	227.2	10.9	4.07	2.04	4.54	15.1	24	3.47	0.39
158	1	56	69.437	152.218	79.3986	49.466	21.4799	0	0	4.81	2.24	44.9	0	1	0	0	0	0	0	6.04	4.89	238	145	2.09	5.27	0.88	74.8	390.8	10.4	2.42	1.33	5.06	11.8	32	3.39	0.27
159	0	49	69.4038	121.979	68.0016	50.7839	27.4954	0	0	5.41	2.93	42.8	0	1	1	0	0	0	0	7.95	4.49	283	130	3.41	2.02	1.21	47.4	313.1	11.7	3.66	3.14	5.68	19.1	12	4.45	0.44
160	0	54	69.3974	130.097	64.6498	44.7603	20.9417	0	0	4.9	1.85	50.3	0	0	0	0	0	0	0	4.37	5.16	149	160	2.91	1.78	1.51	44.5	212.9	11.3	1.62	17.41	4.76	13.8	10	2.56	0.2
161	0	54	69.3776	124.491	66.0473	55.1728	21.7357	0	0	4.86	2.65	45.4	0	1	1	0	0	0	0	5.75	4.76	222	143	1.97	1.24	1.03	48.1	228	11.1	2.54	2.19	7.46	17.1	52	2.58	0.36
162	1	53	69.3729	156.701	70.6539	56.5663	21.4243	0	0	4.78	2.36	44.8	0	1	1	0	0	0	0	7.2	4.88	206	143	1.49	1.96	0.96	62.7	491.4	11.3	2.49	2.3	6.63	16.2	15	3.98	0.4
163	1	51	69.2972	138.82	75.4903	58.593	22.5944	0	0	4.76	2.3	51	0	1	1	0	0	0	1	6.01	4.51	206	143	1.72	1.9	0.92	74.9	390.4	10.8	3.66	0.02	7.52	16.4	23	3.27	0.21
164	1	61	69.1203	141.332	70.7733	54	23.7521	0	0	4.87	2.19	39.9	0	1	1	0	0	0	0	8.29	4.89	233	132	1.95	0.65	2.15	60.4	371	12.2	3.75	2.97	9.38	17.6	9	5.59	0.44
165	1	48	69.0148	142.4	65.7659	52.9562	23.2815	0	0	5.05	1.67	37.4	0	1	1	0	0	0	0	6.8	4.48	162	140	3.41	0.81	1.14	97.3	451.3	11.2	2.91	4.42	6.65	15	15	4.11	0.63
166	1	61	68.9957	121.897	76.7375	45.97	20.5706	0	0	4.69	1.66	40.1	0	0	0	1	0	0	1	4.66	4.99	162	150	2.2	1.63	0.8	65.7	269.7	11.2	3.4	1.19	5.45	16.4	26	2.44	0.24
167	1	56	68.9951	127.707	78.4862	59.7595	25.7306	0	0	4.77	1.75	43.5	0	1	1	0	0	0	0	6.53	4.1	156	115	2.93	1.43	0.91	63	476.5	11.1	4.4	2.04	6.05	17.9	15	4.29	0.33
168	0	58	68.9403	139.294	74.8281	62.0854	19.6243	0	0	7.41	2.24	42.4	0	0	0	1	0	1	0	5.62	4.23	165	138	3.97	1.28	2.13	56.4	298	10.6	2.57	2.24	5.82	15.1	91	3.06	0.22
169	1	57	68.901	125.822	82.5846	63.3803	21.2067	0	0	5.2	2.55	36.1	0	0	0	0	0	0	0	8.48	4.96	252	145	3.43	0.94	1.15	61	307.3	12.5	3.81	3.12	4.46	14.5	17	5.2	0.43
170	1	59	68.8721	130.44	76.952	44.4307	23.3748	0	0	4.72	1.78	39.2	0	1	0	0	0	0	1	5.66	4.4	193	138	2.42	1.9	1.04	76.2	456.6	10.4	2.47	1.05	4.01	13.2	12	3.3	0.25
171	0	52	68.8625	145.536	78.1347	64.7189	20.0324	0	0	5.24	2.19	38.2	0	0	0	0	0	0	0	6.6	4.06	281	129	3.1	2.36	0.93	60.7	318.1	9.7	2.36	0.86	5.59	15.6	25	4.11	0.24
172	1	52	68.8138	146.519	70.5955	52.5364	23.0346	0	0	4.76	2.12	40.2	0	0	1	0	0	0	0	5.24	5.54	181	161	1.68	0.74	0.9	115.9	619.4	13.3	3.51	3.05	8.67	17	22	2.71	0.28
173	1	60	68.7863	147.05	71.2304	52.6113	23.9455	0	0	4.83	1.69	39.5	0	1	0	0	1	0	0	6.15	4.87	214	150	1.33	0.37	1.27	75.8	265.7	11.3	3.62	2.95	5.36	13.6	39	4.39	0.3
174	1	63	68.7232	134.27	69.2719	38.9383	21.6471	0	0	5.43	2.92	42.3	0	0	0	0	0	0	1	8.61	4.77	201	144	3.46	2.22	1.13	77.1	544.3	11.2	2.63	2.32	4.67	13.6	13	4.96	0.51
175	0	54	68.7141	146.042	76.876	55	22.7182	0	0	4.69	1.89	39.3	0	0	0	0	0	0	0	5.24	3.74	195	124	2.92	0.89	1.23	45.8	298.8	10.1	2.59	1.39	4.78	15.2	11	2.93	0.34
176	1	56	68.6858	145.426	80.041	48.2021	23.1428	0	0	4.86	2.26	39	0	0	0	0	0	0	0	5.84	3.81	172	122	3.29	0.5	1.23	75.9	399.1	11.3	2.96	1.67	4.31	14.3	10	2.98	0.37
177	1	61	68.6854	128.676	71.1392	51.9794	21.9967	0	0	5.23	1.69	41.5	0	1	1	1	1	0	0	5.14	6.31	147	166	1.38	2.59	1.1	79.9	434.4	9.1	2.79	1.67	7.87	12.6	12	3.2	0.38
178	0	55	68.6665	145.017	76.1303	57.4844	21.8816	0	0	4.9	2.65	36.6	0	1	0	0	0	0	1	10.09	3.97	510	109	2.77	0.91	1.76	58.8	307.6	11.6	4.91	3.31	4.54	16.4	9	6.5	0.7
179	1	53	68.6542	111.343	83.3709	51.7957	24.2511	0	0	6.39	1.78	46.6	0	0	0	0	0	0	0	4.23	5.16	178	157	4.49	1.66	1.29	66.2	471	10.3	3.07	1.3	5.54	12.9	20	2.29	0.31
180	1	51	68.6501	115.741	81.2761	50.6018	25.8197	0	0	4.95	2.28	43.9	0	0	0	0	0	0	1	5.14	5.47	166	168	2.91	0.66	1.78	77.8	262.1	10.4	2.53	1.35	4.5	12.8	22	2.28	0.48
181	1	56	68.6238	143.304	78.3329	62.4158	25.2314	0	0	4.74	1.82	36.2	0	0	1	0	0	0	1	6.58	4.08	245	129	1.89	0.56	0.86	90.1	448.1	11.5	3.35	1.83	7.55	19.5	20	4.26	0.55
182	1	49	68.6021	142.68	76.5638	58	24.9462	0	0	6.58	2.4	40.4	0	1	1	0	0	0	1	10.85	5.1	232	165	4.04	1.68	1.37	64.2	223.1	10.1	3.17	5.69	8.62	18.3	18	7.85	0.48
183	1	58	68.4102	134.712	76.6574	53.135	20.3603	0	0	6.96	3.44	49.1	0	1	0	0	0	0	1	10.3	5.54	193	179	3.21	4.23	0.88	86.8	385.9	10.2	2.42	1.96	5.01	11.5	53	5.84	0.54
184	1	59	68.3945	154.176	79.5292	64.7162	20.3557	0	0	4.93	4.33	48.1	0	0	0	0	0	0	0	15.38	5.17	254	165	2.98	2.62	1.21	77.1	284.4	9.2	3.27	1.66	14.12	28.5	10	9.95	0.7
185	1	59	68.382	140.446	73.8498	64.7933	20.166	0	0	5.1	1.69	35.8	0	1	1	0	1	0	0	6.74	2.93	277	82	3.74	0.94	2.17	196.9	393.6	11.5	4.14	2.45	6.98	32.9	6	4.67	0.38
186	1	53	68.3299	127.543	75.5342	48.0919	21.8132	0	0	4.76	2.3	40.2	0	0	0	0	0	0	0	5.66	5.22	150	165	1.89	3.15	1.87	90.6	431.4	9.9	3.14	1.52	5.97	12.8	27	2.73	0.4
187	1	55	68.3196	125.862	72.0782	59.1454	23.3184	0	0	4.74	1.76	47.7	0	0	0	0	0	0	0	6.04	5.31	193	162	3.2	1.05	1.07	82.8	357.4	11.5	2.72	1.31	4.93	13.5	30	3.79	0.32
188	0	54	68.2558	120.35	80.1988	51.3956	22.3695	0	0	4.78	1.85	38.5	0	0	0	0	0	0	0	4.36	4.03	389	121	2.56	1.35	1.13	52.8	251	10.7	4.22	5.46	4.46	13.3	49	2.48	0.47
189	0	54	68.1629	134.787	66.8186	63.8317	21.0038	0	0	5.04	1.68	43.2	0	0	0	0	0	0	0	4.71	4.72	178	139	3.1	1.79	1.06	55.9	350.4	16.4	2.96	0.97	5.35	14.4	15	2.77	0.27
190	1	57	68.065	134.581	70.7358	50.835	22.5223	0	0	5.84	1.68	47.3	0	0	0	0	0	0	0	5.72	5.19	220	160	3.73	2.97	1.21	69.7	398.8	10.9	2.51	0.99	6.04	13	48	3.59	0.27
191	1	55	68.0105	147.046	76.1893	55	20.8135	0	0	4.78	2.4	39.6	0	0	0	0	0	0	0	5.61	4.56	162	142	2.68	0.72	1.35	89.4	472.5	11.6	2.11	2.35	4.93	14.2	19	2.74	0.29
192	1	51	68.0062	142.843	78.1394	44.8883	23.9067	0	0	4.76	1.68	42.3	0	1	0	0	0	0	0	5.18	5.82	195	175	2.87	1.53	1.06	109.4	330.5	10.8	3.74	2.09	5.61	17.1	23	3.08	0.27
193	1	50	68	137.444	81.8036	65.7562	19.1199	0	0	4.85	1.82	49.9	0	0	0	0	0	0	0	5.51	5.5	210	167	2.4	2.16	1.05	81.7	434.5	10	2.48	0.14	5.37	12.4	61	3.29	0.3
194	1	53	67.983	129.578	78.5456	36.4129	22.9187	0	0	4.71	1.68	36.9	0	0	0	0	0	0	0	3.51	4.91	131	156	1.88	1.23	1.3	74.1	350.5	11.7	2.24	4.09	4.74	13.5	9	1.65	0.2
195	0	52	67.8871	130.906	80.0819	53.2692	23.6552	0	0	4.75	2.64	38.4	0	1	0	1	0	0	0	5.26	4.41	249	131	1.94	2.19	0.82	66.2	302.9	33	3.03	1.67	5.11	14	104	3.61	0.37
196	0	51	67.8238	140.059	81.0492	67.874	22.0588	0	0	4.72	1.69	39.6	0	0	0	0	0	0	0	5.44	4.09	176	122	2	1.54	1.3	53.9	167.9	11	2.58	0.84	4.8	13.5	6	3.81	0.3
197	0	55	67.8044	119.242	69.1031	58	22.7907	0	0	4.87	1.98	46.2	0	0	0	0	0	0	0	5.63	4.08	180	130	2.44	0.74	1.83	58.9	211.3	10.8	3.74	2.15	4.99	14.1	9	4.29	0.22
198	0	50	67.7309	157.198	66.2167	57.3814	26.9988	0	0	6.49	2.1	45.6	0	1	0	0	0	0	0	4.62	5.03	174	150	4.35	0.94	1.67	32.7	149.9	10	3.71	1.27	5.51	11.8	14	2.71	0.26
199	0	53	67.7177	147.76	79.2874	60.25	19.3833	0	0	4.87	1.95	41.6	0	1	0	0	0	0	0	6.2	4.56	176	136	2.09	1.18	0.9	54.8	481.8	10.7	2.71	0.18	5.37	13	21	3.68	0.39
200	1	48	67.7116	129.753	80.4339	61.1529	24.2518	0	0	5.51	1.64	38.3	0	0	0	0	0	0	0	6.22	4.62	168	134	4.16	1.21	0.98	77	815.1	10.7	3.84	2.57	5.12	14	39	4.05	0.34
201	1	52	67.7029	107.047	78.2269	57.4621	25.314	0	0	5.32	2.42	37.1	0	1	1	0	0	0	0	6.27	5.24	173	163	3.06	2.57	0.94	72.7	218.6	10.7	2.54	1.9	7.96	18.6	18	3.25	0.35
202	1	63	67.6358	137.748	74.0762	64.9636	22.7559	0	0	4.71	1.69	46.7	0	0	1	0	0	0	0	4.02	5.07	273	153	2.32	3.15	0.84	65.9	268	10.1	3.11	0.91	7.1	16.8	22	2.35	0.22
203	1	56	67.6276	140.735	81.8465	51.4052	21.4763	0	0	4.75	1.69	43.9	0	0	0	0	0	0	0	5.82	4.82	230	155	2.36	1.27	1.1	80.8	378.4	12	3.76	1.66	6.28	14.1	17	3.88	0.28
204	1	52	67.6273	120.673	74.8304	51.0862	23.1554	0	0	6.41	2.36	43.1	0	0	0	0	0	0	0	7.71	5.88	272	180	4.86	1.33	1.23	82.4	429	10.9	2.8	1.08	4.88	14.8	24	4.48	0.52
205	1	50	67.6138	148.026	72.233	46.6854	19.1383	0	0	4.86	2.06	38.1	0	1	0	0	0	0	0	7.07	4.56	194	144	1.32	1.58	1.13	70.1	406.1	9.8	3.23	1.4	5.59	11.7	15	4.42	0.26
206	1	60	67.5934	160.147	68.6484	46.645	23.0813	0	0	4.87	1.77	36.5	0	1	0	0	0	0	1	5.54	4.67	177	143	2.29	1.16	1.05	77.3	685.1	18.5	4.27	6.34	5.91	11.1	31	3.41	0.32
207	1	58	67.5734	132.089	78.8608	66.8702	21.8004	0	0	4.83	1.66	40.8	0	0	1	0	0	1	0	5.35	4.57	161	143	1.91	1.43	2.11	64.1	312.9	11.5	2.53	1.94	6.94	15.6	59	3.39	0.22
208	1	54	67.5715	136.491	72.296	65.0927	21.0372	0	0	4.8	1.68	47.1	0	0	0	0	0	0	0	5.42	4.7	150	144	1.32	1.19	1.04	75.5	300.3	11.4	4.08	1.47	5.81	14.5	14	3.48	0.39
209	1	50	67.5501	135.49	80.6729	46.4199	21.3908	0	0	4.75	1.64	42.1	0	1	0	0	0	0	0	5.86	4.88	241	156	1.36	1.5	0.92	74.9	284.8	11.2	2.46	1.95	9.85	14.6	15	3.93	0.24
210	1	59	67.5147	125.371	74.2117	50.2989	22.2506	0	0	4.73	1.84	39	0	1	0	0	1	0	0	7.23	4.09	222	127	1.14	0.56	1.3	870.4	375.6	10.2	3.28	0.84	3.39	13.9	7	2.94	0.5
211	0	63	67.4364	142.325	75.1453	61.3929	25.6501	0	0	4.85	1.96	44.9	0	0	0	0	0	0	0	3.87	4.52	194	133	2.88	1.23	1.3	52.9	277.7	10.9	2.19	1.97	5.03	13.6	13	1.64	0.18
212	1	53	67.3981	128.743	73.4971	43.2695	22.8092	0	0	5.49	1.97	43.4	0	0	0	0	1	0	1	5.78	4.88	144	150	3.43	1.44	1.25	62.8	417	12.7	5.92	6.45	5.35	12.4	82	3.12	0.56
213	1	57	67.2975	146.373	66.8828	59.4568	15.0985	0	0	4.89	1.62	38.4	0	0	0	0	0	0	0	8.84	3.95	272	128	2.4	0.55	1.2	59.9	257.6	12.1	4.62	1.23	4.85	15	92	6.25	0.51
214	1	59	67.1702	139.715	78.4113	50.9253	23.2801	0	0	4.86	2.14	41.1	0	1	1	0	0	0	0	4.15	3.96	77	122	1.35	0.74	1.38	145	317.3	11.5	2.35	1.6	6	20.1	19	2.71	0.34
215	1	48	67.142	150.38	80.7385	66.8517	22.2223	0	0	7.03	2.98	51.5	0	1	0	0	0	0	0	7.33	4.86	254	147	3.88	5.25	1.25	66.1	436.4	10.5	2.28	1.72	5.89	13.6	18	3.95	0.28
216	1	52	67.1177	148.83	75.1868	55	21.0576	0	0	4.85	1.82	37	0	0	0	0	0	0	0	6.04	3.59	167	107	2.57	1.85	1.65	198.9	652	11.8	3.29	6.68	5.2	15.6	12	3.62	0.36
217	1	50	67.0497	152.386	72.7697	48.2722	19.9621	0	0	4.87	1.89	44.5	0	0	1	0	0	0	1	4.98	4.67	190	134	1.7	1.14	1.03	68.5	371.1	11.1	3.34	0.66	5.04	18.5	20	3.11	0.42
218	1	49	67.0322	140.474	73.5257	66.2116	20.4071	0	0	4.98	1.99	36.8	0	1	0	0	0	0	0	5.71	4.95	202	136	2.61	0.81	0.87	77.8	495.3	11.7	4.03	1.54	8.12	14.2	33	4.36	0.43
219	0	60	67	145.878	75.8571	38.9535	22.5945	0	0	5.01	1.77	45.7	0	0	0	0	0	0	0	7.28	4.77	295	139	2.98	0.92	1.42	71.6	305.8	13.9	2.62	10.55	5.35	12.2	10	5.74	0.38
220	0	56	67	148.674	75.666	66.1458	27.6201	0	0	6.26	3.51	52.5	0	0	0	0	0	0	0	10.51	5.5	297	168	4.06	1.32	1.51	88.7	364.6	11.4	4.36	2.43	5.07	14.6	17	6.38	0.53
221	0	57	67	123.665	70.7776	52	21.2931	0	0	6.19	2.28	44.8	0	1	1	1	0	0	0	7.2	4.21	258	129	4.31	1.31	1.41	70	309	9	2.94	2.16	12.95	23.9	19	4.4	0.43
222	1	61	66.9625	154.652	88.9509	63.1762	26.2302	0	0	4.74	1.71	41.1	0	1	1	0	0	0	0	7.78	5.32	269	157	1.77	2.53	0.88	89.4	371.6	11.8	3.24	1.13	7.43	20.5	7	5.56	0.37
223	1	59	66.9352	136.755	75.6702	60.7149	24.02	0	0	6.35	1.85	48.5	0	1	1	0	0	0	1	4.33	4.41	135	141	1.89	5.29	1.08	84.2	425.3	10.2	3.29	1.13	7.5	17.9	18	3.31	0.13
224	1	48	66.9109	129.657	72.9719	53.1244	20.8609	0	0	6.64	2.51	43.9	0	1	0	0	0	0	0	7.02	4.85	260	152	3.54	2.4	1.45	54.2	340.1	10.2	3.43	1.56	6.33	16.7	41	4.05	0.36
225	0	55	66.8894	136.158	74.74	55.3125	21.7978	0	0	6.25	2.58	43.3	0	0	0	0	0	0	1	7.01	4.53	251	131	4.15	2.77	1.2	54.1	348.3	10.4	3.37	1.98	6.35	16.9	14	3.74	0.35
226	0	51	66.7397	130.62	74.1157	68.2873	26.9338	0	0	5.03	1.69	42.8	0	0	0	0	0	0	0	4.5	4.57	104	133	3.53	0.79	1.17	72.5	350.5	10.8	2.39	2.14	4.84	15.5	19	2.54	0.21
227	1	51	66.7129	149.667	78.1273	51.0002	24.2502	0	0	4.87	2.38	37.2	0	0	0	0	0	0	1	8.45	4.63	190	151	2.98	2.03	0.95	48.1	363.3	10.7	3.3	1.89	5.07	15	18	5.32	0.49
228	1	53	66.5259	134.72	77.9097	38.0256	23.5433	0	0	5.04	2.32	46.8	0	1	0	0	0	0	0	8.42	6.22	370	132	1.5	2.3	0.9	71.2	327.2	10.8	3.21	1.3	6.22	15.7	16	5.42	0.58
229	0	51	66.476	145.343	80.7058	50.943	24.9489	0	0	4.78	2.41	36.5	0	0	0	0	0	0	0	10.76	4	213	127	2.85	1.53	3.21	94.3	501.4	10.8	3.52	3.58	8.41	21.6	20	7.71	0.54
230	1	56	66.457	139.044	80.1252	60.1196	25.5517	0	0	4.75	2.13	38.4	0	0	0	0	0	0	1	5.97	4.03	165	129	2.31	0.58	1.26	76.7	362.3	12.9	3.06	2.46	6.29	16.1	10	4.1	0.5
231	1	57	66.4479	133.992	69.5263	56.2162	24.73	0	0	5.39	1.78	41.9	0	0	0	0	0	0	0	4.29	4.76	187	130	3.32	2.05	0.91	74	316.1	10.9	2.67	11.17	4.99	13.4	16	2.48	0.33
232	0	53	66.3757	139.217	81.7186	50.0204	24.434	0	0	5.03	2.35	35.1	0	0	0	0	1	0	0	3.88	4.37	172	141	1.54	0.58	1.12	83.6	617.1	13.2	2.22	49	4.31	15.1	16	2.64	0.32
233	1	53	66.3725	134.058	81.9366	52.9175	25.1333	0	0	4.76	2.35	41.1	0	1	0	0	0	0	0	6.24	4.16	227	125	2.52	2.56	0.97	88	452.6	10.8	2.62	2.11	7.81	22.5	22	3.32	0.36
234	1	50	66.364	107.146	67.5543	51.2301	24.3916	0	0	5.45	1.78	40.1	0	1	0	1	0	0	0	4.41	4.68	168	147	3.82	1.51	0.88	109.6	338.8	11.8	4.8	1.9	4.58	12.3	36	2.42	0.53
235	0	53	66.2952	132.106	81.9779	60.1593	23.1747	0	0	6.92	1.89	44.1	0	0	0	0	0	0	0	5.14	4.77	258	138	3.86	0.6	2.33	47.7	189.6	9.9	3.71	1.7	4.67	13.6	23	3.25	0.3
236	0	50	66.2587	128.2	72.9432	57.9373	21.0254	0	0	5.16	1.91	40.2	0	1	0	0	0	0	0	4.23	4.7	204	131	2.41	2.59	1.32	64.4	367.3	10.7	2.23	1.29	5.66	13.9	12	1.95	0.18
237	1	61	66.2041	132.88	71.7279	57.4295	27.5103	0	0	4.8	1.68	44.5	0	0	0	0	0	0	0	6.27	4.92	186	144	3.18	1.02	0.88	71.3	426.2	10.9	2.4	2.99	5.57	13.1	26	4.55	0.35
238	0	58	66.1672	147.442	73.5408	55	24.4889	0	0	6.15	2.08	36.5	0	1	0	1	0	0	1	8.2	5.18	247	133	4.43	1.65	1.11	54.6	241.3	11.3	6.46	3.69	11.19	27.8	9	5.59	0.47
239	1	49	66.0872	125.866	68.7892	54.8582	25.3288	0	0	4.86	2.07	42.4	0	0	0	0	0	0	0	5.78	5.33	139	158	2.63	1	1.35	77.5	295.9	10.5	2.53	1.29	4.79	14.8	15	3.35	0.24
240	1	54	66.0412	151.174	78.1433	65.9823	22.5599	0	0	4.78	2.68	36.8	0	1	1	0	0	0	0	6	3.71	158	117	1.88	0.9	2.18	90.7	232.1	11.3	3.13	2.8	6.08	14.3	25	4.33	0.53
241	0	56	66.0374	141.856	78.8532	64.8017	20.9387	0	0	4.86	1.73	37.9	0	1	1	1	0	0	0	5.43	4.22	183	113	2.02	0.72	1.23	64.2	292	10.5	3.4	0.78	4.74	14.5	12	3.47	0.14
242	0	53	66.0171	133.741	81.2143	64.2562	23.2446	0	0	7.22	3.7	49.7	0	0	0	0	0	0	0	7.22	5.02	126	153	4.7	2.31	1.37	63.6	353.9	10.8	3.13	2.05	5.16	14.9	13	3.11	0.32
243	1	51	66	139.165	73.9902	52.5265	25.4384	0	0	4.75	1.66	40.2	0	1	1	0	0	0	0	5.08	4.54	125	138	1.68	1.91	1.01	83.8	401.6	10.4	3.09	1.62	7.31	19.9	30	2.85	0.47
244	1	62	66	150.596	71.7403	56.6017	22.4554	0	0	4.82	1.74	45.6	0	0	0	0	0	0	0	5.34	5.12	158	157	2.74	1.94	0.99	75	394.6	11.5	2.19	1.6	5.09	11.9	39	3.29	0.35
245	0	57	65.9925	165.808	80.1959	54.8722	21.3619	0	0	4.72	2.42	36.4	0	0	0	0	0	0	0	9.01	4.23	280	126	2.11	1	0.89	47.4	227.1	12	3.02	1.6	4.56	11.8	7	6	0.49
246	1	48	65.9534	133.695	76.2935	59.1395	23.6464	0	0	4.86	1.67	38.8	0	0	0	0	0	0	0	5.43	4.61	259	142	1.78	0.93	1.16	64.5	336.7	10.4	2.37	1.36	4.49	11.4	14	3.25	0.29
247	1	48	65.9275	129.204	77.2313	65.7549	20.41	0	0	4.72	1.85	40.5	0	0	0	0	0	0	0	5.22	5.1	165	159	2.66	1	1.07	71.4	360.7	11.6	3.41	2.83	4.62	14.8	23	3.21	0.47
248	1	48	65.9109	140.242	82.0704	66.1607	24.4021	0	0	5.04	1.63	37.2	0	1	0	0	0	0	0	5.95	4.49	151	133	2.87	0.44	1.84	71.6	335	11.2	2.51	0.92	5.7	17.5	18	3.64	0.39
249	1	50	65.8156	117.53	79.6995	60	24.1754	0	0	4.72	1.82	40.1	0	1	0	0	0	0	0	6.68	5.13	178	143	1.64	1.43	0.93	110.1	501.5	10.5	3.39	1.92	12.03	18.7	27	5.18	0.44
250	0	57	65.7783	129.886	69.9256	46.8847	26.1556	0	0	4.78	1.96	41.2	0	1	0	0	0	0	0	4.41	4.17	148	129	1.76	1.31	1.13	57.2	389.4	21.5	3.43	1.1	6.03	13.6	49	2.58	0.26
251	1	51	65.7084	138.501	72.5357	61.9155	23.2666	0	0	4.88	2.62	45.3	0	0	0	0	0	0	1	6.57	4.75	229	148	1.62	2.57	2.49	54.9	354.9	10.1	2.45	4.8	5.23	10.9	43	3.44	0.39
252	0	57	65.4744	116.804	82.0357	50.4595	22.9333	0	0	4.89	1.79	37.7	0	0	0	0	0	0	0	4.24	3.42	144	109	3.16	0.61	1.37	65.6	473	11.3	2.84	2.37	4.84	18.1	22	2.03	0.33
253	0	61	65.421	122.46	71.3927	55.7724	19.6162	0	0	4.86	2.35	40	0	0	0	0	0	0	0	6.32	4.43	203	130	2.68	0.8	1.43	46.6	206.5	10.9	2.28	1.25	5.11	12.4	11	3.64	0.23
254	1	60	65.4204	141.772	81.4304	54	20.6879	0	0	4.93	2.67	44.5	0	0	0	0	0	0	0	7.5	4.52	239	142	3.48	1.23	0.99	78.9	388	11.2	2.61	0.8	5.45	13	28	4.02	0.61
255	1	58	65.4128	131.683	76.0097	44.7752	22.745	0	0	4.75	1.94	37.8	0	0	0	0	0	0	0	5.1	4.22	176	159	1.47	1.64	1.21	74	491.8	11.5	2.56	1.81	6.31	11.9	40	2.57	0.39
256	1	61	65.3256	137.867	71.3115	56.1195	23.1106	0	0	4.8	2.5	47	0	0	0	0	0	0	0	10.23	5.21	202	147	2.53	2.55	1.18	97.5	591.5	10.9	3.31	1.86	5.38	12.8	14	6.88	0.6
257	1	50	65.2925	149.596	76.4294	61.1235	25.2799	0	0	4.78	2.22	39.9	0	1	1	1	0	0	0	5.92	4.5	143	144	1.42	3.88	0.84	75.2	249	10.1	2.31	2.24	8.99	20.7	20	3.12	0.3
258	1	62	65.2464	142.768	69.0965	51.4839	22.5774	0	0	5.08	1.75	38.3	0	1	1	0	0	0	0	4.93	4.23	234	132	3.35	3.28	1.87	89.1	448.4	10.8	2.5	2.05	15.59	21.2	20	2.94	0.21
259	0	63	65.2304	143.314	64.7249	55.3739	22.0338	0	0	4.71	1.85	40.8	0	0	0	0	0	0	0	3.61	4.26	245	136	1.34	1.12	1.22	56.1	236.7	10.8	2.19	1.35	5.51	15.3	7	2.1	0.13
260	1	56	65.1991	144.149	81.647	51.7275	22.9981	0	0	5.22	2.04	45	0	1	0	1	0	0	0	6.78	4.2	210	135	1.58	4.21	1.13	113.8	404.6	9.9	2.45	1.54	5.79	12.8	23	3.84	0.54
261	1	51	65.1975	144.825	79.9763	44.814	25.4935	0	0	5.86	1.68	37.2	0	1	1	0	0	0	0	5.71	4	329	121	3.89	1.88	1.2	83.1	626.3	12.7	5.33	9.62	8.47	19.2	12	4.48	0.54
262	0	48	65.1767	122.307	65.7801	56	23.5106	0	0	4.69	1.98	35.6	0	0	0	0	0	0	0	6.83	3.37	197	103	2.87	0.96	1.16	49.2	194.3	11.8	3.06	2.28	5.25	14.2	10	4.83	0.39
263	1	59	65.1709	139.231	71.9723	56	23.2851	0	0	4.7	1.73	36.8	0	1	0	0	0	0	0	5.89	4.15	272	118	2.29	1.33	1.06	75.2	236.5	10.5	2.51	5.64	5.38	15.9	12	3.43	0.47
264	0	57	65.1488	152.856	75.7401	45.4121	25.983	0	0	4.74	1.69	55.7	0	1	0	0	0	0	0	3.38	4.22	185	136	2.81	1.38	1.06	69.1	268.9	37.7	2.48	3.07	5.03	11.8	15	2.35	0.08
265	0	60	65.1457	122.739	70.3107	62.8688	22.8815	0	0	4.87	1.87	37.6	0	0	1	0	0	0	0	5.51	3.95	153	126	2.6	1.31	1.46	86.4	424.6	11.3	3.89	1.86	9.26	17.5	23	3.78	0.42
266	1	60	65.1241	148.774	70.4666	63.3396	26.4538	0	0	4.98	1.99	36.4	0	1	1	1	0	0	0	8.12	3.86	370	125	1.49	0.97	2.17	92.7	293.4	13.7	2.66	2.45	9.12	26.4	24	5.23	0.52
267	1	52	65.0127	149.799	77.4447	54.0409	24.4382	0	0	4.71	2.33	40.4	0	1	0	0	0	0	1	7.76	5.06	183	147	1.47	1.46	1.15	91.2	710.6	11.3	2.54	7.95	5.29	13.5	19	4.41	0.48
268	1	48	65	147.821	82.0669	42.4019	25.5067	0	0	4.76	1.89	38.4	0	1	1	0	1	0	0	5.74	2.6	194	77	2.41	1.38	1.23	63.5	347.9	10.7	2.14	7.04	13.49	17.4	10	4.39	0.37
269	0	56	65	134.647	63.7024	65	19.6595	0	0	5.1	2.54	35.8	0	0	0	0	0	0	0	4.51	3.28	419	84	2.83	0.76	2.31	51.8	182.2	13.4	4.29	11.74	4.47	20.9	20	2.86	0.46
270	1	51	64.9558	125.253	82.0074	42.8564	24.9983	0	0	4.76	1.98	40	0	0	0	0	0	0	0	5.11	3.85	147	127	1.53	0.42	0.86	55.1	213.4	13.3	2.59	0.51	4.6	15.3	7	4.06	0.24
271	1	48	64.927	143.572	81.8851	41.366	25.526	0	0	4.76	1.86	35.3	0	1	0	0	0	0	1	5.2	4.03	207	129	1.41	0.66	0.96	79	216.3	12.1	3.34	1.02	5.12	14.8	15	2.94	0.68
272	0	49	64.8858	132.916	67.4838	44.3365	22.8606	0	0	5.44	2.16	39	0	1	0	0	0	0	0	7.39	4.59	211	144	3.27	0.99	1.67	61.9	543.2	12.4	3.28	3.64	4.89	15.5	17	4.67	0.42
273	0	61	64.6791	121.193	78.6122	52.4614	23.4749	0	0	4.73	1.78	39.5	0	0	0	0	0	0	0	3.62	2.85	117	89	3.02	1.55	1.1	93	430.3	14.3	3.1	0.76	4.84	14.5	12	2.47	0.19
274	1	55	64.6564	137.315	77.6736	50.6176	23.703	0	0	4.89	1.88	42	0	0	0	0	0	0	0	4.97	4.8	171	145	2.95	1.76	1.52	73.5	411.9	10.3	2.8	1.64	4.76	12.8	17	3.76	0.29
275	0	48	64.6359	131.152	81.6946	44.9742	20.9967	0	0	5.67	2.38	44.4	0	0	0	0	0	0	0	5.68	4.36	216	139	3.77	0.73	1.35	59	293.7	11.6	2.45	0.55	6.43	18.1	16	2.87	0.3
276	0	50	64.6314	143.306	75.5504	66.5849	25.999	0	0	4.88	1.69	36.4	0	0	0	0	0	0	0	5.23	3.85	185	120	1.16	0.93	1.19	58.1	241.8	15	5.43	10.44	9.21	16.9	23	4.69	0.14
277	0	48	64.6141	134.716	74.6293	65.7665	24.0291	0	0	6.98	2.34	40.6	0	1	0	0	0	1	0	6.99	4.33	258	126	2.89	6.72	1.1	52.2	368.1	10.7	4.09	3	4.96	15.2	23	4.26	0.31
278	1	52	64.6048	134.676	78.2177	52.2963	24.0196	0	0	4.87	1.68	40.6	0	1	0	0	0	0	0	5.36	4.06	201	133	2.94	1.1	1.37	81.7	286.8	10.5	2.6	1.79	5.26	16.9	17	3.81	0.34
279	0	51	64.5807	137.928	84.6684	47.104	23.733	0	0	4.69	3.63	42.1	0	1	0	0	0	0	1	9.45	4.67	268	130	3.01	1.07	1.19	84.6	489.5	11.4	3.82	3.43	5	16.2	9	4.87	0.5
280	0	51	64.5648	143.102	77.2271	49.7348	24.1712	0	0	5.76	3.11	41.6	0	0	0	0	0	0	0	6.95	4.89	235	145	3.99	1.31	1.33	57.8	355.2	10.7	2.85	1.53	6.23	11.5	9	3.31	0.37
281	1	50	64.5159	139.446	74.9983	48.4633	24.1161	0	0	4.93	2.01	43.4	0	1	0	0	0	0	0	9.28	4.71	133	147	3.26	2.71	2.65	157.7	825.1	11.2	5.98	1.87	4.58	15.6	25	6.5	0.64
282	0	57	64.477	118.289	66.9681	55.2409	25.2475	0	0	6.49	1.96	42.1	0	0	0	0	0	0	0	6.98	4.52	263	130	2.12	1.23	1.36	53.8	187.7	10.7	2.96	1.88	5.92	13.2	15	4.67	0.33
283	0	55	64.444	153.401	74.8887	49.7556	20.5372	0	0	4.87	1.89	36.9	0	1	1	0	0	0	0	9.42	6.14	155	185	2.71	1.18	0.83	55.4	489.4	11.2	3.92	4.06	10.16	14.3	16	7.42	0.48
284	0	55	64.3564	137.03	80.2956	54.5952	19.0283	0	0	4.85	1.69	37.1	0	0	0	0	0	0	0	7.29	3.95	223	128	2.69	1.17	1.87	43.4	364.9	14.8	4.13	7.79	6.13	18.2	10	5.43	0.61
285	1	56	64.3505	144.557	77.7802	51.6513	23.2781	0	0	4.87	1.78	39.7	0	0	0	0	0	0	0	6.68	4.03	315	127	2.4	1.36	0.79	86.6	302.6	11.3	4.12	10.92	6.11	15	28	4.49	0.41
286	1	49	64.3441	139.686	77.4271	63	21.3595	0	0	4.85	2.41	44.8	0	0	0	0	0	0	0	4.78	5.24	168	165	3.09	1.02	1.28	80.2	591.6	11.5	2.78	1.37	4.69	13.4	17	1.99	0.31
287	0	51	64.3297	145.837	80.8403	57.7474	24.5195	0	0	5.34	1.89	39.7	0	0	0	0	0	0	0	2.82	4.28	96	126	1.08	0.67	1.91	46.4	258.6	11.1	3.35	2.18	6.06	18.9	13	1.7	0.19
288	0	49	64.2221	136.821	70.3798	52.4945	19.8667	0	0	5.18	1.81	38.5	0	1	0	0	0	0	0	5.37	4.55	276	131	1.98	1.12	1.01	69.2	210.4	11.9	3.13	3.97	4.65	14	13	3.14	0.34
289	0	57	64.088	123.778	70.5098	54	24.0371	0	0	4.73	2.32	40.5	0	1	0	0	0	0	0	6.17	3.88	306	121	1.48	1.39	1.19	52.5	263.1	11.1	3.34	0.96	4.91	14.1	9	2.91	0.47
290	1	51	64.0787	114.408	72.6858	34.2993	21.3672	0	0	4.87	1.89	39.5	0	0	0	0	0	0	0	5.62	4.61	149	142	2.29	2.36	0.8	61	393.6	11.3	2.46	1.01	11.07	14	13	3.33	0.29
291	1	53	64.0587	122.662	78.3439	48.5464	23.0379	0	0	4.75	2.24	40.8	0	0	0	0	0	0	0	4.68	4.68	219	141	2.12	1.1	1.02	82.8	322.9	10.9	2.64	2.15	5.47	14.4	15	1.98	0.26
292	0	49	64.0316	151.125	69.6931	38.2911	23.6541	0	0	6.29	1.89	44.3	0	1	0	0	0	0	0	5.91	4.16	140	140	4.18	1.63	1.27	60.4	487.9	11.1	3.27	1.96	5.07	12.3	38	3.6	0.33
293	0	58	64	145.639	68.1976	50.6332	18.2347	0	0	5.06	2.52	36.8	0	0	0	0	1	0	0	5.5	4.33	146	129	3.53	0.67	1.18	49.4	498.8	11.3	2.96	7.25	5.03	13.5	21	2.49	0.37
294	1	58	64	157.838	77.3324	51.5201	23.6211	0	0	7.08	2.6	41.1	0	0	0	0	0	0	1	6.14	5.94	215	175	3.93	4.8	1.36	98.5	617.3	22.5	3.77	1.77	4.47	12.3	36	2.99	0.44
295	1	58	63.8838	124.877	80.2028	56.6609	22.2612	0	0	5.39	1.68	39.8	0	1	1	0	1	0	0	5.33	5.11	191	143	1.76	2.42	1.16	73	203.3	11	2.46	1.84	13.18	20.9	24	3.81	0.31
296	0	50	63.8531	132.387	78.5825	54	22.6279	0	0	4.89	1.81	41.5	0	0	0	0	0	1	0	7.01	4.28	137	128	3.8	0.79	0.88	69.4	246.2	11.2	4.12	2.79	5.21	16.1	32	4.7	0.4
297	0	54	63.8343	136.483	75.4684	54.2884	25.1863	0	0	4.78	2.43	37.8	0	1	1	1	0	0	0	10.51	4.59	196	143	2.42	1.09	2.13	72	340.5	12.1	5.94	5.42	7.14	17.3	20	7.36	0.55
298	1	58	63.8126	117.986	73.3263	54.3597	19.4992	0	0	4.98	1.62	35.6	0	0	0	0	0	0	1	4.39	3.15	127	86	3.16	1.67	1.06	71.6	274	10	2.94	8.63	5.95	14.6	7	2.99	0.3
299	1	63	63.7463	145.723	77.9549	61.0627	23.974	0	0	4.96	2.34	41	0	0	0	0	0	0	1	7	4.85	194	152	2.35	1.61	1.3	89.9	403.5	10.9	2.75	0.69	5.11	13.2	24	3.92	0.43
300	1	48	63.732	120.798	69.8819	52	23.7017	0	0	5.75	2.72	47.5	0	1	0	0	0	0	0	5.98	4.91	188	146	3.28	1.66	1.4	75.7	396.5	11.4	2.57	2.83	5.31	12.9	32	2.7	0.31
301	0	57	63.5813	132.114	79.7785	53.4929	20.843	0	0	4.72	1.98	46.8	0	1	0	0	0	0	0	2.4	4.81	156	129	1.76	1.57	1.04	38.3	365.5	14	1.69	0.04	5.09	14	13	1.41	0.15
302	0	50	63.5545	135.358	80.1709	50.4553	23.2339	0	0	5.41	2.09	40.3	0	0	0	0	0	0	0	3.87	4.43	209	134	3.59	1.06	1.41	44.2	262	10.8	2.81	0.5	5.44	14.3	14	2.23	0.25
303	1	56	63	135.291	80.6825	57.973	21.5681	0	0	5.28	1.96	46.7	0	0	0	0	0	0	0	6.08	5	188	159	3.3	1.2	1.08	92.6	486.3	10.8	2.5	1.67	4.71	11.2	37	3.78	0.29
304	1	56	62.973	151.085	75.3444	48.6629	23.874	0	0	4.69	2.26	40.2	0	0	0	0	0	0	0	6.8	4.63	192	142	2.65	0.93	1.5	72.6	357.1	11.5	2.86	2.13	4.72	14.6	16	3.82	0.53
305	1	54	62.9657	159.858	83.6381	43.8814	23.5521	0	0	4.82	2.78	39.1	0	0	0	0	0	0	1	8.11	5.18	191	148	2.03	0.89	2.34	92.5	779	13	3.52	2.11	5.38	12.8	51	4.59	0.36
306	0	61	62.9625	119.728	77.0092	49.0059	25.5203	0	0	4.7	2.01	37.2	0	0	1	0	0	0	0	3.43	4.72	174	137	3.06	1.11	1.07	62.5	342.3	9.9	2.61	1.68	7.62	17.9	30	1.84	0.2
307	1	67	71.577	139.411	73.2511	37.1611	23.4314	0	0	4.77	2.12	44.9	1	0	0	1	0	1	1	9.83	4.36	242	149	2.66	2.3	1.15	77.4	326.3	9.6	3.43	0.77	8.31	17.7	26	7.18	0.41
308	1	54	62.8742	145.714	84.4184	57.1387	22.3076	0	0	4.77	1.84	47.7	0	1	1	0	0	0	0	5.38	4.65	173	144	3.35	1.65	0.93	70.6	436	11.5	2.84	0.86	6.36	15	20	2.99	0.39
309	0	57	62.8283	122.426	80.2495	55.3256	24.6703	0	0	9.77	1.88	43.7	0	0	0	0	0	0	0	10.6	4.25	56	131	7.58	1.77	1.47	52.9	371.8	11.2	5.68	18.24	5.95	14.2	21	8.57	0.59
310	1	51	62.5578	134.247	75.0938	43.6668	24.7081	0	0	5.79	2.24	39.8	0	1	0	0	0	0	0	6.53	4.86	231	147	4	1.31	1.16	76.1	382.1	9.7	3.47	1.54	5.02	12.3	48	3.25	0.6
311	1	58	62.5359	117.082	73.758	62.5124	21.3917	0	0	4.74	1.69	37.4	0	0	0	0	0	0	0	3.69	4.26	195	136	2.91	0.81	0.94	90	427	11.7	2.64	2.2	5.02	14.1	13	1.78	0.41
312	1	55	69.3771	150.679	77.0992	54	22.8258	0	0	5.17	2.45	38.5	1	0	0	0	0	0	0	7.87	4.85	137	152	2.62	1.23	0.88	100.4	244.4	12.5	4.82	16.96	12.04	23.9	52	6.76	0.36
313	1	57	62.4435	130.871	80.1381	58	25.2366	0	0	6.29	1.7	39.9	0	0	0	0	0	0	0	7.22	5.37	296	158	4.43	2.5	0.86	113.6	634.3	11.3	3.82	4.74	5.84	13.1	107	4.94	0.48
314	1	48	62.201	146.606	81.9063	60.2745	24.1316	0	0	4.85	1.96	36.2	0	0	0	0	0	0	0	6.94	4.35	149	148	2.09	0.64	1.18	67.9	275.6	11.4	2.53	1.32	4.8	14.5	21	4.36	0.57
315	0	51	62.1731	140.474	76.72	42.8446	23.0611	0	0	5.42	1.99	37	0	1	0	0	0	0	0	8.04	4.66	417	140	3.74	2.07	2.12	94.4	320.3	11.1	6.55	5.72	6.69	15.4	21	5.28	0.55
316	1	59	62.0203	136.722	74.5002	44.1248	21.6218	0	0	4.76	1.68	41.7	0	0	0	0	0	0	0	4.33	4.37	195	131	1.65	0.55	1.9	86.8	435.1	10.2	2.89	2.75	4.58	17.4	10	2.22	0.36
317	1	53	61.989	147.844	72.7656	40.6194	27.522	0	0	4.73	1.98	37.2	0	1	0	1	0	0	0	6.74	5.3	174	152	2.43	1.38	1.14	100.5	410.6	11.7	3.99	1.52	5.05	12.8	17	4.67	0.36
318	0	58	68.2761	122.991	85.1155	37.8197	24.8704	0	0	5.23	2.42	40.3	1	0	0	0	0	0	0	8.13	4.39	246	137	1.76	1.25	1.12	55.7	278.2	10.3	4.94	2.32	5.88	13.6	22	4.99	0.54
319	1	56	62.9473	132.75	64.4211	39.3563	24.6574	0	0	5.12	1.98	39.5	1	1	0	0	0	0	0	4.32	3.02	358	83	1.95	0.64	1.22	86.6	294.7	10.5	2.57	2.06	4.54	13.5	7	2.63	0.3
320	1	52	69.741	133.873	71.9141	41	23.7884	0	0	6.81	2.13	42.8	1	0	0	0	0	0	0	5.39	4.97	157	160	3.61	4.14	1.33	77.3	555.2	9.3	2.88	1.06	5.58	12.1	46	2.73	0.37
321	1	57	68.4784	141.574	77.1816	41.1486	23.6097	0	0	6.03	2.99	42.5	1	0	0	0	0	0	0	7.45	5.67	244	165	4.25	0.78	1.37	91.2	294.1	10.8	2.67	0.81	7.04	17.7	13	3.83	0.45
322	1	49	73.4539	139.234	69.7827	58	21.4919	0	0	7.75	1.68	41.5	1	1	0	0	0	0	0	17.37	5.43	203	166	5.33	1.84	1.5	94.9	594.3	10.7	4.23	7.97	3.81	13.5	44	14.81	0.78
323	1	50	76.3487	134.907	80.7382	42	22.2779	0	0	5.47	2.11	46.4	1	1	1	0	0	0	0	9.97	4.97	248	152	1.56	1.44	0.88	106.1	281.4	9.7	3.48	1.53	6.16	14.6	20	6.53	1.11
324	1	50	74.9322	135.946	75.2939	42.1809	18.1023	0	0	4.72	1.98	43	1	0	0	0	0	0	0	3.05	3.57	137	119	1.52	0.88	0.85	59.1	200.7	11.3	2.38	0.94	6.4	16.8	43	1.89	0.18
325	1	56	70.8701	141.797	74.598	56	21.2639	0	0	5.07	2.44	41.3	1	1	1	0	0	0	0	6.81	4.88	199	141	3.33	1.02	1.28	67.5	381.9	11.3	2.32	1.63	5.55	17	23	3.67	0.41
326	0	60	73.0899	136.986	85.406	42.6077	22.845	0	0	6.12	2.39	50.4	1	0	0	0	0	0	0	6.7	5.13	179	145	3.88	1.22	1.72	78.1	316.4	15.8	2.83	4.21	5.58	14.4	11	3.85	0.4
327	1	51	65.8164	135.367	77.1345	43	23.9372	0	0	5.64	3.46	46.5	1	1	0	0	0	0	1	10.33	4.54	241	147	3.63	1.23	1.45	85.5	281.4	10.3	4.62	3.66	7.89	14.1	36	5.67	0.96
328	0	52	64.8578	142.175	72.4987	58	24.2018	0	0	6.6	2.5	41.6	1	0	0	0	0	0	1	6.03	4.63	203	139	4.61	1.85	1.37	72.6	367.5	10.3	3.95	3.59	5	15.2	39	2.88	0.43
329	1	55	73.2839	140.2	76.9869	58	23.2986	0	0	5.27	2.18	44.5	1	0	0	0	0	0	0	4.88	4.94	222	149	3.42	1.16	1.31	52.3	327	9.9	2.97	1.23	4.94	13.6	16	2.42	0.14
330	1	62	68.7719	151.302	70.1333	57	27.2543	0	0	5.14	2.17	42.1	1	1	1	1	0	0	0	4.58	5.85	156	183	2.87	0.75	0.78	71.1	270.6	11.8	3.2	0.86	9.38	20.3	17	2.75	0.29
331	1	57	65.042	137.239	82.5238	44.6635	20.8181	0	0	4.98	2.05	36.5	1	0	1	0	0	0	0	5.39	4.19	264	129	3.06	1.28	2.12	87.8	368.3	27.3	4.95	3.81	4.8	15.8	8	3.22	0.47
332	0	55	69.0763	137.885	78.0142	44.7739	24.2135	0	0	5.14	2.01	35.9	1	1	0	0	0	0	0	5.26	3.85	259	114	2.1	0.55	1.47	46.3	202.4	12.9	4.7	5.48	4.73	15.3	11	3.42	0.57
333	0	48	72.5569	126.001	88.989	45	23.4202	0	0	5.05	2.08	36.6	1	1	0	0	0	0	0	5.99	4.21	118	119	3.26	0.72	1.22	80.7	713.7	13.7	3.31	12.34	5.22	15.6	4	4.24	0.44
334	0	49	61.8323	137.635	69.8787	45	21.4737	0	0	5.96	2.14	45.8	1	1	0	0	0	0	0	6.86	4.37	310	131	4.1	1.6	1.22	70	203.8	10.9	3.2	1.57	5.58	13.3	42	5.35	0.3
335	0	51	64.3384	128.678	74.4182	45	22.3356	0	0	5.18	2.4	44.9	3	1	0	1	0	0	0	9.11	4.54	311	131	3.87	1.17	1	57.9	334.7	11.7	4.07	4.2	5.47	14.3	25	6.42	0.43
336	1	62	67.2591	138.894	60.3608	45.0325	24.8669	0	0	4.89	1.98	43.3	1	0	0	0	0	0	1	5.26	4.2	238	128	3.03	2.45	0.82	71.6	309.1	10.9	4.28	1.79	6.62	15.7	201	4	0.2
337	1	56	66.9873	143.342	73.8365	45.9933	22.683	0	0	5.22	1.9	43	1	0	1	0	0	0	0	5.96	4.04	190	125	1.62	2.86	0.8	61.4	515	10.4	3.14	4.26	6.49	14.5	44	3.27	0.63
338	1	52	70.5918	137.692	81.4166	54	21.1277	0	0	6.47	1.98	39.1	1	0	0	1	0	0	1	3.88	4.4	189	145	4.15	1.95	1.43	73.8	348.2	10.2	2.4	0.16	5.46	13.3	19	2.63	0.28
339	0	56	72.6199	146.385	78.412	58	19.3554	0	0	5.12	1.98	40	1	1	0	1	0	0	0	4.95	4.2	184	129	2.43	1.61	1.06	55.8	178.6	10.6	2.37	2.1	4.28	14.7	17	3.42	0.37
340	1	63	71.3968	140.849	65.7577	46	23.6035	0	0	4.95	2.28	50.2	2	0	0	1	0	0	0	7.09	4.71	223	152	2.92	3.17	0.99	58	502.4	11	3.33	0.13	3.98	11.6	38	4.26	0.43
341	0	55	61.6064	118.222	85.8864	46.0107	22.8785	0	0	5.21	1.98	43	1	1	0	0	0	0	0	4.67	4.49	181	143	1.71	3.24	0.99	62.2	308.4	10.9	2.24	1.69	5.79	13	25	3.2	0.28
342	1	52	73.1427	140.588	79.2932	53	21.5374	0	0	4.7	2.68	40	1	0	0	0	0	0	0	7.43	4.64	137	144	3.15	1.79	0.84	77.6	589.2	10.5	2.86	1.35	5.19	14.5	45	4.18	0.36
343	1	55	66.4659	135.541	80.8885	46.1709	22.0482	0	0	5.69	2.31	45.2	1	0	0	0	0	0	0	5.15	4.96	189	166	3.61	0.96	1.63	69.6	649.7	10.7	2.3	1.94	5.21	12.7	19	2.45	0.33
344	1	56	68.1009	126.664	79.0964	46.1897	22.877	0	0	4.93	2.06	39.3	1	0	1	0	0	0	0	7.5	4.92	165	155	2.12	1.78	1.02	69.6	412.4	9.9	3.27	2.62	5.97	14.2	16	4.89	0.4
345	0	52	63.6938	123.173	85.8881	46.4813	23.4833	0	0	5.22	1.73	39.3	2	1	0	0	0	1	0	7.06	4.49	164	132	3.62	0.82	1.3	49.2	231.4	11	4.55	7.7	5.13	13.4	12	4.67	0.5
346	1	63	73.0181	111.469	74.5554	46.6884	22.0201	0	0	5.65	1.87	45.5	1	0	0	1	0	0	1	4.63	4.8	187	151	4.13	1.02	1.31	69.1	416	10.8	3.03	2.13	6.38	13.7	20	2.54	0.18
347	0	56	63.5845	140.756	66.1134	59	23.075	0	0	6.58	2.32	42.2	1	1	0	0	0	0	0	5.65	4.06	227	108	4.27	1.82	1.4	74.2	193.2	10.9	3.53	0.57	5.41	14.4	14	3.03	0.16
348	1	53	76.0969	149.819	70.9128	47	24.1951	0	0	6.07	2.22	40.7	3	0	0	0	0	0	0	5.86	4.94	219	152	5.19	1.04	0.82	69.5	307.2	10.6	2.82	3.08	7.43	14.5	17	3.11	0.38
349	0	58	69.2352	137.1	80.962	47	20.2878	0	0	6.79	1.99	40.3	1	0	0	0	0	0	0	4.72	3.48	260	101	4.49	1.27	1.44	63.5	389.2	10.7	4.08	2	5.19	14.1	12	2.24	0.33
350	1	56	60.5949	135.597	79.7453	47.0475	22.1466	0	0	4.98	2.11	35.8	1	0	1	0	0	0	1	6.09	4.4	148	13.5	1.92	0.67	1.87	65.9	773.2	11.9	3.56	1.12	15.06	0.74	27	4.38	0.35
351	0	49	82.4464	143.908	76.0466	47.43	23.2294	0	0	8.11	4.42	47.2	1	0	0	0	0	0	0	6.84	5.17	309	142	5.73	2.31	1.94	28.8	201.3	10.4	2.44	1.94	4.07	12.1	19	1.92	0.4
352	1	52	75.1335	132.324	77.7075	47.6201	25.5721	0	0	5.43	1.69	42.3	3	1	0	0	0	0	0	4.74	5.47	181	159	3.2	1.12	1.19	69.6	384	11.1	2.97	0.46	6.24	13.9	31	2.5	0.43
353	1	53	62.2973	143.404	79.6647	47.6932	21.6441	0	0	5.22	2.16	36.5	1	0	0	0	0	0	0	10.64	3.36	267	107	2.82	0.85	1.87	66.9	196.1	10.7	4.55	2.46	4.44	16	21	8.45	0.69
354	1	52	66.7837	127.499	77.0168	47.6979	21.9591	0	0	4.86	2.32	52.9	1	0	1	0	0	0	1	7.75	4.87	154	164	2.62	5.41	1.09	65.6	339.5	9.3	3.25	1.79	12.09	14.5	20	5.03	0.27
355	1	51	63.122	132.521	78.2807	47.8599	21.1738	0	0	4.96	2.04	41.9	1	0	0	0	0	0	0	6.55	4.33	286	135	3.46	1.32	0.95	68	364.8	10.6	3.55	1.88	4.14	12.4	20	3.82	0.38
356	1	57	67.7808	146.546	68.785	48	20.1567	0	0	5.24	1.98	38.5	1	1	1	0	0	0	1	8.94	3.43	334	94	2.73	1.16	2.47	50	246.6	13.6	4.33	9.28	7.18	18.6	12	6.91	0.51
357	0	50	70.209	133.009	79.4913	48.0097	21.1709	0	0	4.87	1.89	42.3	1	1	0	0	0	0	0	4.27	4.89	170	142	2.31	1.14	1.53	70	376	11.5	3.28	1.93	5.51	13.1	14	2.34	0.32
358	1	49	76.7177	132.934	87.8146	48.3394	20.7059	0	0	5.22	2.23	39.3	1	1	1	1	0	0	0	6.85	4.69	158	144	1.68	0.84	1.03	67.7	468.1	11.6	2.89	3.45	5.52	16.3	17	3.7	0.45
359	0	60	67.633	129.863	80.0575	49	19.7326	0	0	5.07	2.64	43.3	1	0	0	0	0	0	0	6.42	4.6	256	131	2.89	1.05	1.58	59.3	334.7	11.1	3.06	1.95	4.66	13.8	9	3.06	0.22
360	1	48	79.0857	133.923	68.6017	49.0359	24.5946	0	0	5.36	1.84	41.4	1	0	0	0	0	0	1	5.26	4.77	137	149	2.01	0.66	1.06	65.2	254.6	10.9	2.67	1.89	4.31	14.6	19	2.93	0.26
361	1	49	71.6392	144.036	77.2647	49.1635	19.8656	0	0	4.89	2.28	42.5	1	1	1	0	0	0	0	5.37	5.05	115	149	2.7	3.59	0.88	85.1	326.6	10.1	2.71	1.13	11.49	26.9	20	3.65	0.57
362	0	52	72.5233	137.839	73.0739	49.1762	19.548	0	0	5.19	1.84	40	1	0	0	0	0	0	0	5.6	4.07	203	121	1.6	1.7	1.07	52.3	405.8	10.6	3.43	1.57	5.17	15.3	9	3.28	0.32
363	1	61	71.2968	135.922	76.5797	49.2448	23.9412	0	0	5.02	2.02	48.9	1	0	0	0	0	0	1	8.32	5.33	273	162	2.88	2.25	3.27	76.7	511.1	10.8	3.48	0.91	4.75	12.6	26	5.57	0.48
364	1	57	70.5138	142.811	85.2112	49.8052	22.5505	0	0	5.19	2.14	38.5	1	0	0	0	0	0	0	7.67	3.89	142	121	1.97	0.58	1.12	73.4	379.5	10.7	3.03	0.32	6.52	18.5	18	4.6	0.7
365	1	50	63.3874	135.455	68.8647	49.8789	22.1191	0	0	6.1	2.48	45.8	1	0	1	0	0	0	0	6.61	5.13	190	161	2.27	3.21	0.76	88.1	697.5	10.6	4.07	3.44	4.69	12.8	26	3.44	0.37
366	0	60	64.2495	152.745	75.4805	49.9996	25.3993	0	0	5.47	1.75	47	1	0	0	0	0	0	0	5.56	4.44	208	136	3.39	1.13	1.32	72.2	388.8	11.8	2.83	1.61	4.77	13.7	25	3.16	0.33
367	1	56	71.657	139.378	77.104	50.027	24.8993	0	0	4.9	1.6	42.9	1	1	0	0	1	0	0	6.91	5.16	156	165	2.02	1.08	1.17	108.2	459.8	16.7	1.42	2.47	5.68	17.4	21	4.72	0.45
368	0	49	70.675	139.436	77.3997	50.2368	19.9553	0	0	5.37	2.1	40.4	1	0	0	0	0	0	0	5.71	4.54	272	142	3.74	2.47	0.93	66.8	252.1	48.2	3.52	1.7	5.28	13.8	52	3.21	0.28
369	1	55	73.5751	133.059	76.3562	50.7135	23.759	0	0	5.33	1.85	42.5	1	1	0	0	0	0	0	5.63	5.03	220	146	3.11	2.24	1.38	67.8	425.5	10.3	2.79	0.93	5.13	12.8	15	2.91	0.39
370	1	51	72.0662	128.648	75.948	50.7352	26.3999	0	0	5.36	1.7	49.2	1	1	0	0	0	0	0	6.51	5.06	244	158	3.46	1.27	1.44	92.8	603.2	9.9	3.1	1.57	5.72	14.6	34	4.3	0.36
371	1	53	93	166.049	83.9284	50.8108	21.7416	0	0	6.26	2.22	49.9	1	0	0	1	0	0	0	6.5	4.81	207	144	4.35	1.4	1.26	64.5	216	10.4	2.77	1.01	6.01	14.7	37	3.76	0.38
372	1	52	66.7261	134.168	79.2624	50.9508	22.7091	0	0	4.85	1.98	45.5	1	0	0	0	0	0	0	6.46	4.94	139	153	0.98	1.23	2.38	66.1	344.3	11.1	2.37	1.58	5.9	13.7	26	4.55	0.58
373	1	53	79.2839	123.658	77.4353	50.9776	24.3859	0	0	4.85	2.1	38.9	1	1	1	1	0	0	1	3.29	4.93	128	145	1.46	2.31	0.81	78.4	457	10.6	2.57	1.91	7.49	18.5	25	1.81	0.25
374	1	51	70.4447	145.482	70.9445	51.1907	21.7009	0	0	5.22	2.26	45.2	1	1	0	0	0	0	1	6.36	4.77	170	148	3.6	1.13	1.1	66.2	393.4	10.8	3.62	0.82	6.78	13.2	14	3.34	0.51
375	1	58	70.9416	134.622	80.9271	51.2827	26.0713	0	0	4.87	1.89	37.8	1	0	0	0	0	0	0	4.5	4.65	116	133	2.77	0.77	1.1	65.9	432.8	11.8	2.48	0.35	5.58	15.4	15	3.12	0.3
376	0	60	69.9161	132.549	80.1992	51.4419	25.4224	0	0	5.12	2.14	38.9	1	0	0	0	0	0	0	4.5	4.86	122	148	3.31	1.23	1.23	63.7	334.4	10.9	3.04	2.84	4.3	14	44	2.49	0.24
377	1	59	72.0641	124.756	79.0541	51.7554	20.9766	0	0	4.87	1.98	36.2	1	1	1	0	0	0	0	7.87	5.9	172	157	2.14	1.68	2.21	126.5	421.8	12.5	3.43	5.93	8.97	22.7	21	5.95	0.52
378	1	48	73.5314	150.623	73.6552	51.8733	24.3113	0	0	5.33	2.51	37.7	1	1	0	0	0	0	0	7.12	4.75	156	154	1.83	1.54	1.08	83.3	298.2	11	2.27	1.39	4.64	13.1	20	4.16	0.33
379	1	56	72.671	146.849	75.0863	52.0878	25.0412	0	0	4.87	2.45	43.8	1	0	0	0	0	0	0	7.33	5.08	174	174	2.55	2.71	0.96	71.7	257.1	10	2.94	1.47	5.24	12.2	30	5.67	0.4
380	0	62	72.1291	127.146	78.5009	52.5125	21.3231	0	0	4.84	1.92	40	1	0	0	0	0	0	0	6.84	4.45	162	124	2.85	2.31	1.21	52.5	191.7	10.5	2.36	0.09	4.5	12.2	12	4.29	0.49
381	0	63	65.3964	148.284	80.4663	52.5507	22.9729	0	0	5.81	1.9	43.2	1	0	0	0	0	0	0	5.61	4.25	211	122	3.21	1.04	1.11	74.6	413	11.6	3.14	4.98	5.48	14.7	16	2.96	0.55
382	1	57	66.6763	114.69	75.2005	52.6308	23.1542	0	0	4.71	1.96	37.7	2	0	0	0	0	0	0	5.1	4.43	205	136	2.71	0.88	0.98	76.4	487.4	12.4	2.7	4.41	4.74	12.6	9	2.94	0.47
383	1	55	67.5609	134.684	83.0411	52.955	21.9615	0	0	6.4	2.05	48.4	1	1	0	0	0	0	0	13.15	4.62	149	143	4.03	5.5	0.95	128.2	568.2	10.3	3.62	2.06	8.48	13.8	26	8.4	0.62
384	0	63	70.3298	151.721	78.6095	52.9743	22.8401	0	0	7.05	1.78	43.1	1	1	0	0	0	0	0	5.89	4.39	233	126	4.86	1.52	1.3	56.2	393.9	12.2	3.94	1.84	4.61	13.8	20	3.61	0.34
385	1	48	65.0326	133.284	80.9284	53.259	22.2574	0	0	5.1	1.92	40.4	1	0	0	1	0	0	1	6.38	4.9	269	150	2.01	1.73	2.48	90.6	421.9	10.5	3.9	1.51	5.35	11.5	22	3.52	0.61
386	0	52	58.8019	148.347	74.0344	53.3011	22.3359	0	0	4.98	1.98	38.7	1	0	0	0	0	0	0	4.04	3.87	218	109	2.7	0.9	1.16	33.3	228.9	11.9	4.81	1.78	5.12	12.4	6	2.59	0.38
387	1	52	68.3531	137.761	69.0977	53.3129	24.7309	0	0	4.75	1.65	40	1	0	1	1	0	0	0	5.57	4.83	126	144	3.36	1.2	0.98	78.5	312	11.6	2.3	0.59	17.5	37	17	3.56	0.22
388	1	50	69.7488	121.327	81.6545	53.4519	24.2567	0	0	5.27	1.7	41.2	1	1	1	1	0	0	1	7.03	5.44	137	165	2.08	0.6	1	68.1	262.3	10.6	2.97	0.01	9.89	22.8	22	4.74	0.48
389	0	57	71.1523	125.532	77.9009	53.5181	25.303	0	0	4.79	1.97	43.5	1	1	0	0	0	0	0	5.92	4.69	217	146	2.27	5.14	0.82	60.6	223.2	10.4	2.4	1.43	4.85	12.6	25	3.47	0.37
390	1	57	73.883	123.549	77.0812	53.5211	22.9885	0	0	5.64	1.85	40.9	1	1	1	0	0	0	1	6.38	4.36	203	140	1.22	0.76	2.54	92.5	406	13.8	3.85	1.89	5.29	15.6	19	4.28	0.54
391	1	57	68.5719	139.722	83.8629	53.6184	24.7865	0	0	4.87	1.96	40.9	1	1	0	0	0	0	1	7.71	4.18	362	131	2.97	1.54	2.34	73.2	193.5	11.8	4.77	11.44	5.4	15.2	54	5.04	0.43
392	1	51	70.3322	123.807	73.6464	53.7907	24.7983	0	0	7.6	1.71	41.7	1	0	0	0	0	0	1	4.64	4.63	135	131	5.7	1.34	0.95	71.2	322.6	10.8	3.16	10.67	4.53	12.7	23	2.44	0.37
393	0	54	66.9984	136.187	74.6553	53.8915	22.7901	0	0	4.69	2.72	36.7	1	1	0	0	0	0	0	8.37	3.92	298	115	2.88	1.99	0.89	63	364.9	11.5	4.13	0.8	8.36	20.9	28	5.25	0.28
394	1	51	80.1642	146.72	73.1294	53.9902	24.2388	0	0	5.17	1.67	42.5	1	1	1	0	0	1	1	6.45	4.86	239	146	1.76	1.67	1.01	57.3	227.5	10.8	2.71	0.3	7.8	14.1	35	4.46	0.25
395	1	48	71.3124	145.028	66.6787	54	20.6855	0	0	4.89	2.05	42.6	1	0	1	1	0	0	0	7.5	5.52	181	167	1.45	0.75	1.29	70.6	368.7	11.1	2.68	1.86	5.05	15.3	26	4.68	0.54
396	1	51	64.2291	136.278	69.0294	54	27.0373	0	0	4.94	2.03	37.7	1	0	0	0	0	0	0	5.42	4.21	159	134	1.65	0.73	1.11	69.9	228.2	10.9	2.55	1.09	8.67	23.2	27	2.54	0.29
397	1	62	70.8562	134.958	71.5756	54	26.9007	0	0	4.9	2.54	41.1	1	1	0	0	0	0	1	5.11	4.45	201	137	1.03	4.46	0.61	72.6	377.3	11.1	2.19	2.32	4.86	14.5	11	2.1	0.4
398	1	53	69.4658	131.265	68.807	54.0434	25.8621	0	0	5.17	2.14	41.4	1	0	0	0	0	0	0	3.9	4.24	181	131	2.52	0.69	1.42	70	296.3	10.4	2.74	0.13	5.72	14.9	50	2.06	0.25
399	0	63	72.765	124.32	82.583	54.151	25.1066	0	0	5.28	3.69	43.6	1	1	0	0	0	0	1	8.25	4.94	309	148	3.56	0.59	1.43	48	329	11.1	3.34	1.31	4.59	12.8	13	3.72	0.49
400	1	48	78.9923	114.982	84.0372	54.3064	18.3693	0	0	4.85	1.71	37.9	1	0	1	0	0	0	0	4.15	4.22	141	131	1.75	0.33	1.12	79.5	286.6	10.4	3.2	2.26	6.49	20.9	15	2.36	0.37
401	1	48	74.457	153.016	77	54.5653	22.2009	0	0	6.17	1.77	37.8	2	1	0	0	1	0	0	5.8	4.51	241	143	3.56	0.84	1.99	108	388.7	10.1	3.17	2.5	5.67	13.3	9	3.27	0.27
402	1	52	66.128	143.011	74.3916	54.6525	24.3663	0	0	4.99	2.01	44.5	1	1	0	0	0	0	1	6.75	5.26	155	153	2.18	4.48	0.77	90.8	415	10.5	2.66	1.72	4.51	12.7	21	4	0.51
403	0	58	71.1138	142.855	80.3133	54.8662	26.1883	0	0	5.69	2.12	45.2	1	1	0	0	0	0	1	6.32	4.14	113	134	2.15	0.74	1.82	73.1	326.5	11.8	2.9	0.91	6.67	14.4	22	3.48	0.33
404	0	58	63.0423	127.06	73.0676	54.8806	24.1636	0	0	4.89	2.14	38	1	1	0	0	0	0	0	3.52	3.94	119	120	2.55	1.24	1.3	118	663.5	20.8	2.33	1.36	5.94	16.6	15	2.18	0.3
405	0	48	73.6518	145.705	75.8613	54.9491	26.2732	0	0	5.64	3.21	45.4	1	1	1	0	1	0	0	7.82	4.89	238	149	3.59	2.09	1.09	69.4	724.6	17.4	2.73	0.77	5.54	13.9	23	4.73	0.37
406	1	62	69.5456	152.022	77.0707	55	24.4973	0	0	5.14	1.98	40.1	1	1	0	1	0	0	0	3.75	3.96	110	121	1.95	0.7	1.41	50.4	246.1	11	2.22	8.9	4.44	14.3	47	2.2	0.33
407	1	55	70.1086	138.224	73.9175	55	23.1571	0	0	4.89	1.75	44.7	1	0	1	0	0	0	1	4.89	4.45	134	147	2.08	5.14	0.93	69.6	174.4	10.6	2.79	2.61	18.14	25.2	35	3.09	0.27
408	1	55	71.2923	151.057	69.9042	55	23.8363	0	0	4.98	1.98	38.5	1	0	1	0	0	0	0	4.21	4.01	116	122	2.47	1.06	1.11	80.6	588	11.9	2.47	7.36	14.67	35.2	13	2.79	0.31
409	0	58	67.3593	145.467	80.7679	55.7848	20.6658	0	0	8.88	2.14	37.8	1	0	0	0	0	0	0	5.91	4.15	272	121	6.27	0.65	1.76	57.8	194.4	9.6	3.75	1.19	5.02	12.8	16	3.5	0.24
410	1	53	79.2288	149.044	78.3503	55.8072	24.7461	0	0	5.14	2.18	51.1	1	1	1	1	0	0	0	5.45	4.61	225	135	2.88	1.38	1.23	87.9	325.6	10.7	3.16	0.63	6.82	17.9	18	3.32	0.44
411	1	58	62.5072	131.135	65.4015	55.8274	21.9665	0	0	4.98	1.87	43	1	0	0	0	0	0	0	5.02	5.22	183	158	2.73	1.59	0.91	74.7	426.4	11.3	2.79	1.75	5.03	13.7	15	3.42	0.25
412	0	57	70.53	128.673	73.9591	55.8966	21.9372	0	0	4.88	1.68	36.8	1	1	0	0	0	0	0	4.86	3.44	302	103	2.92	1.43	1.3	107	344.7	10	3.9	3.98	4.7	14.8	7	3.22	0.42
413	1	52	67.1272	132.575	72.4387	56	24.6163	0	0	5.25	2.14	43.6	1	0	0	1	0	0	0	9.01	3.8	184	114	4.1	1.32	0.74	84.7	215	18.4	5.47	0.83	5.18	13.5	59	6.95	0.66
414	0	51	69.273	139.265	64.4205	56.1158	23.072	0	0	4.74	2.18	45	1	0	0	0	0	0	0	4.61	4.72	183	135	2.16	1.12	1.39	77	243.5	10.4	2.58	3.01	5.92	14.7	15	2.81	0.24
415	1	58	75.6087	133.001	77.7897	56.2971	18.6259	0	0	4.98	1.82	40.3	1	1	0	0	0	1	0	7.75	4.6	193	141	1.45	2.72	1.25	93.3	427.1	10.3	3.14	0.76	5.49	13.7	15	5.44	0.36
416	1	62	60.0915	135.655	77.4517	56.7429	24.4306	0	0	5.31	2.28	45.1	1	0	1	0	1	0	0	4.53	5.06	143	183	3.17	0.77	1.56	63.9	339.4	10.9	3.28	0.3	5.42	11.1	10	3.44	0.25
417	0	58	70.3569	141.728	76.6105	56.769	19.6727	0	0	7.36	1.8	40.9	1	1	0	0	0	0	0	5.16	4.11	220	127	5.07	1.8	1.56	68.4	379.3	10.5	3.13	4.55	4.62	16.3	16	2.85	0.38
418	0	50	64.4407	142.208	72.1113	56.8579	22.4418	0	0	4.7	2.53	39.7	1	0	1	0	0	0	0	6.2	3.61	171	113	3.23	1.28	3.28	88.9	379.8	10.7	2.12	1.4	5.23	17	16	2.88	0.46
419	0	49	66.2861	152.07	76.2733	57.4409	21.6238	0	0	6.87	1.63	39.9	1	1	1	0	0	0	0	5.81	4.28	324	116	4.35	1.61	1.66	53.9	455.2	9.9	3.14	2.13	6.31	15.9	17	3.73	0.36
420	1	67	67.8219	126.895	75.7941	57.788	23.3834	0	0	5.12	1.67	40.5	1	0	0	0	0	0	0	6.67	4.12	255	123	3.18	0.41	0.86	68.7	335.8	12.5	3.21	3.24	5.02	15.6	13	4.31	0.61
421	1	56	67.5418	146.058	71.277	57.9071	22.5988	0	0	4.73	1.92	39.2	1	1	0	0	0	0	0	5.29	4.39	199	133	3.6	1.56	0.76	61.6	209.8	11.5	4.4	0.85	5.48	11.2	18	2.27	0.42
422	0	58	75.6908	123.88	83.7549	57.9111	22.6556	0	0	5.49	1.78	44.1	1	1	0	0	0	1	0	9.05	5	390	146	3.73	0.55	1.55	59.6	239.3	10	3.52	2.44	6.76	16.8	12	6.66	0.52
423	1	50	61.616	152.264	75.6486	57.9337	22.0807	0	0	4.85	2.17	39.1	1	0	0	0	0	0	0	4.3	4.32	184	131	2.6	1.12	1.22	64.4	242.6	10.9	2.39	0.13	4.78	15.4	19	2.15	0.26
424	0	62	66.9545	154.963	79.8124	58	21.5856	0	0	6.02	2.09	45	1	0	0	0	0	0	0	5.82	4.12	226	133	3.53	1.26	1.64	57.4	223.3	10.7	1.07	1.92	5.04	13.2	37	3.28	0.37
425	1	63	71.7309	151.948	80.121	58	24.7767	0	0	4.71	2.26	40.4	1	1	1	0	0	0	1	6.55	4.23	175	133	2.53	2.39	1.74	67.2	343.1	10.8	2.54	2.73	4.59	14.4	18	3.53	0.41
426	1	57	68.1691	127.379	82.2696	58	21.7703	0	0	5.24	2.09	39.6	1	1	0	1	0	0	0	5.4	4.56	246	137	2	2.09	0.8	49.7	310.8	11.4	1.97	3.27	5.18	14	24	2.47	0.3
427	1	58	70.9317	161.911	80.2667	58.2034	22.7099	0	0	5.64	2.44	44.3	1	1	1	1	1	0	0	8.48	4.99	221	151	1.09	1.86	0.73	97.5	445.9	11.6	3.06	1.93	11.84	24	30	5.26	0.53
428	0	50	76.6533	136.741	86.0222	58.3935	22.7103	0	0	4.81	2.91	42.6	2	1	0	0	0	0	0	7.58	4.62	258	133	3.21	8.11	0.91	62.7	367.4	10.4	3.56	2.21	6.08	11.3	12	3.81	0.44
429	0	48	72.6151	141.571	81.8745	59	18.9935	0	0	4.97	2.47	44.5	3	1	0	0	0	0	0	5.26	4.17	210	126	3.21	3.98	1.5	59.3	336.6	11	1.83	5.57	6.58	13.5	9	2.41	0.26
430	1	55	78.0475	116.57	76.0861	59	24.1776	0	0	5.14	2.14	39.9	1	1	1	1	1	0	0	8.42	4.32	191	138	1.18	0.58	1.03	70.3	259.3	14.4	3.2	26.79	4.6	19.1	55	6.57	0.36
431	1	50	68.3689	143.373	82.4262	59	21.7457	0	0	5.14	1.72	36.5	1	0	0	0	0	0	0	6.94	5.06	223	123	1.65	0.52	2.76	72.3	335.1	13.3	4.59	3.25	6.74	20	12	4.47	0.53
432	0	52	75.3825	148.929	72.4533	59.098	22.2015	0	0	6.06	2.48	43.7	1	0	0	0	0	0	0	6.6	4.73	215	140	4.15	1.69	1.27	67.7	282.4	11.1	2.65	0.6	5.1	14	19	3.62	0.37
433	1	66	66.2593	146.825	78.1206	59.4038	23.2514	0	0	6.55	1.94	44.6	1	0	1	0	0	0	0	5.66	5.12	208	158	4.4	2.48	1.74	83.4	366.1	10.5	2.97	2.04	5.03	13.6	14	3.16	0.29
434	1	56	69.2598	150.908	79.066	59.5168	21.3557	0	0	4.86	3.23	42.4	3	0	0	0	0	0	0	9.6	4.9	214	150	3.48	0.91	0.92	66.3	346.4	11.8	3.31	1.99	7.89	15	34	7.08	0.57
435	1	54	59.3774	133.846	76.4033	59.609	20.9169	0	0	5.31	2.13	38.9	1	0	1	1	1	0	0	8.45	5.52	172	176	2.04	1.31	0.95	157.7	294.9	10.3	3.22	1.94	8.31	19.4	48	5.48	0.59
436	0	58	71.2211	138.338	72.2753	59.9731	22.7011	0	0	5.98	1.64	43.3	1	0	0	0	0	0	0	6.79	4.64	153	128	3.9	1.86	1.07	57.2	321.5	11.5	3.16	1.02	4.78	13.3	13	4.56	0.41
437	0	57	69.7365	126.424	75.7189	60.0633	20.3605	0	0	6.4	1.68	45.4	1	0	0	0	0	0	0	6.96	4.26	265	129	4.71	1.14	1.1	45.9	356.7	10.6	3.01	2.49	5.9	16.6	13	4.57	0.54
438	1	55	61.7224	148.34	76.0528	60.1174	22.2791	0	0	4.97	2.46	42	1	1	0	0	0	0	1	8.44	5.26	200	152	2.45	1.98	0.76	70.5	368.5	10.5	3.53	0.63	5.48	11.1	22	5.32	0.45
439	1	49	75.244	133.69	82.0637	60.4965	21.8492	0	0	5.27	2.53	44.7	1	0	1	0	0	0	0	4.95	4.91	216	148	1.69	0.85	1.04	75.8	496.4	10.6	3.14	1.85	7.84	19.6	24	1.98	0.3
440	0	55	65.9894	132.18	76.7823	60.6734	24.7181	0	0	4.98	1.87	37.7	1	0	0	0	0	0	0	4.71	3.35	100	98	1.05	0.53	0.92	97.9	630.2	13	2.53	4.77	5.09	19.2	12	3.22	0.28
441	1	57	73.7734	135.245	72.03	60.7002	22.399	0	0	4.98	2.09	42.6	1	1	0	1	0	0	0	7.23	4.18	73	138	2.53	0.62	1.68	79.5	333.7	11.7	3.43	2.79	5.04	15.2	30	5.23	0.38
442	1	53	71.3281	131.738	68.8522	60.9603	19.6836	0	0	5.11	1.98	42.4	1	0	0	0	0	0	0	5.37	5.33	117	160	2.13	0.9	0.92	124.9	484.2	11.4	3.57	0.2	6.54	13.3	19	3.87	0.38
443	1	63	74.0484	135.563	75.0074	60.9931	21.1344	0	0	5.31	1.62	37.3	1	1	0	0	0	0	0	6.64	4.34	177	141	1.83	1.32	0.96	106.3	395.4	10.1	2.79	2.33	5.01	14.9	19	4.34	0.42
444	1	53	76.215	151.781	77.3296	61.3251	21.8595	0	0	4.8	2.06	38.5	1	1	0	0	0	0	0	2.9	3.79	84	128	3.2	0.92	1.11	91.7	380.8	11.4	4.3	5.9	4.98	12.4	10	1.32	0.25
445	1	50	77	153.469	68.0095	61.3324	24.1481	0	0	5.63	2.4	45	1	1	0	0	0	0	0	6.47	4.99	267	152	3.8	1.77	1.37	70.6	355.5	9.9	2.84	1.51	5.27	11.7	24	2.5	0.3
446	0	48	78.0435	134.563	66.0632	61.3536	22.188	0	0	5.93	1.99	44.3	1	1	0	1	0	0	0	8.4	4.72	274	133	3.98	2.16	1.02	102.4	466.4	11.1	4.11	2.37	6.28	16.9	18	6	0.36
447	1	48	73.8093	148.477	82.5033	61.4827	25.9813	0	0	4.94	1.98	37.9	1	0	0	0	0	0	0	4.59	3.87	170	122	2.62	0.72	1.32	80.8	261.8	46.4	2.07	1.41	11.26	18.9	18	3.28	0.35
448	1	48	71.8245	134.679	80.9892	61.5566	21.2747	0	0	5.39	2.14	41.7	2	1	0	0	0	0	0	4.84	4.59	173	135	3.42	1.03	1.26	74.6	451.4	11.6	2.3	1.75	5.42	14.5	15	3.03	0.33
449	0	57	65.0227	142.97	79.4428	61.5938	20.5974	0	0	5.03	1.71	40	1	0	0	0	0	0	0	6.55	4.85	208	146	3.04	3.41	0.84	53.1	434.8	17.8	3.06	1.6	6.03	13.6	36	4.39	0.28
450	1	49	73.5238	130.092	76.7515	61.7932	26.9168	0	0	6.15	2.22	43.5	1	1	1	0	0	0	1	6.92	4.48	201	138	4.17	1.32	1.47	50.6	328.8	11.3	3.47	3.11	7.38	21.8	12	3.99	0.49
451	0	53	95	150.717	77.2261	61.983	22.5201	0	0	6.43	2.96	41.6	1	0	0	1	1	0	0	8.51	4.13	217	134	3.56	1.34	2.05	73.6	413.5	9.5	2.45	2.17	4.8	15.4	14	5.06	0.46
452	1	55	74.3723	150.356	74.9545	62.0062	21.09	0	0	5.65	3.1	46.5	3	0	1	0	0	0	1	7.22	5.82	258	178	3.32	5.21	1.01	80.5	291.6	10.6	3.24	1.46	8.75	20.7	38	3.84	0.19
453	1	51	69.9879	134.864	85.0567	62.1761	23.2273	0	0	5	2.29	38	1	0	0	0	0	0	0	6.14	4.21	145	146	2.05	1.24	0.92	67.6	461.4	10.9	3.82	2.77	5.3	13.8	15	3.11	0.49
454	1	55	67.9121	139.483	76.8698	62.2361	23.9971	0	0	5.13	1.61	35.3	1	0	0	0	0	0	0	5.43	4.66	190	142	1.67	0.79	1.2	77.1	359.7	11.2	2.14	4.05	5.32	12.7	54	3.49	0.22
455	1	64	69.6894	130.148	71.1969	62.3487	25.0778	0	0	5.5	3.21	40.2	1	1	1	0	0	0	0	7.15	5.5	236	145	3.1	1.46	1.64	154.8	335.7	9.7	3.76	2.64	12.52	23.9	17	4.64	0.38
456	0	50	73.1364	127.651	71.1392	62.5384	26.3867	0	0	5.51	3.49	46.3	1	1	1	0	0	0	0	8.9	4.29	216	134	3.34	1.25	1.58	65.3	189.4	10.5	3.7	1.59	8.99	13.9	14	6.21	0.4
457	1	48	69.806	127.914	84.0164	63.1043	23.043	0	0	4.85	1.87	41.4	1	0	0	0	0	0	0	6.42	3.33	125	105	1.85	0.46	1.11	85	686	12.3	3.68	2.81	3.91	18.9	13	4.91	0.42
458	1	50	70.4628	116.397	74.2528	63.6588	26.0381	0	0	5.16	2.05	38.4	1	0	0	0	0	0	0	4.51	4.67	208	135	2.47	0.51	1.31	60.3	307.9	10	2.06	1.81	5.24	14.6	23	1.9	0.3
459	1	48	77.6103	144.235	73.8202	64.0945	26.8253	0	0	6.29	2.22	41.1	1	1	0	0	0	0	1	5.3	4.16	165	139	4.39	1.24	1.34	84.4	395.5	10.6	1.6	2.5	5.73	14.6	34	2.54	0.37
460	1	49	72.8087	139.168	71.7194	64.4393	22.3842	0	0	5.66	1.62	39.5	1	0	0	0	0	0	1	5.05	6.93	164	208	3.41	1.89	1.56	78.3	411.7	10.6	2.05	1.28	5.71	11.3	35	2.87	0.4
461	0	50	67.8949	129.12	71.5093	65.6885	22.7846	0	0	5.59	3.87	48.8	1	0	0	0	0	0	0	7	4.57	289	131	3.46	2.7	1.36	52.1	220.4	10.3	3.77	1.82	8.39	18.2	16	4.55	0.37
462	0	54	66.2785	143.078	73.6779	66.1469	21.9854	0	0	7.17	2.87	40.2	1	0	0	0	0	1	0	7.65	4.74	265	139	4.85	2.29	1.18	43.5	293.6	10.4	3.5	1.88	5.03	11.8	10	4.26	0.3
463	1	48	68.5469	116.767	68.373	66.1479	19.7408	0	0	5.47	2.99	41.8	1	0	0	1	0	0	0	8.21	4.78	198	149	3.53	1.94	1.12	84.5	275.2	9.8	3.61	2.32	5.44	13.4	35	4.18	0.68
464	1	53	63.5768	137.976	65.4754	66.3003	26.1097	0	0	5.04	2.55	41.5	1	0	0	0	0	0	0	7.54	5.06	170	164	2.03	0.78	1.09	76.9	340.3	12.1	3.21	1.54	4.8	11.9	54	4.18	0.57
465	1	52	73.1206	150.318	80.5592	66.7021	25.3358	0	0	5.65	2.4	42.6	1	1	1	0	0	0	0	7.75	4.82	266	143	3.93	1.63	3.54	63.5	305	11.1	2.96	2.08	7.37	18	8	4.66	0.5
466	1	63	72.0893	137.287	81.2465	66.9292	21.0895	0	0	5.52	3.29	39.8	1	0	0	0	0	0	0	9.66	4.94	245	156	3.48	1.43	1.27	69.8	256.3	10.3	3.78	2.13	6.37	11.3	19	5.41	0.67
467	1	48	67.6952	131.679	75.1304	67.2097	18.831	0	0	5.02	1.98	44.8	1	0	1	0	0	0	1	2.9	4.02	137	135	2.53	0.66	1.15	63.8	224.5	11.3	2.1	1.83	5.12	14.6	19	1.51	0.31
468	1	49	69.7239	131.344	79.5373	68.16	19.9074	0	0	5.18	2.95	39.5	1	1	0	0	0	0	0	9.02	4.14	176	130	2.09	1.06	1.07	62.9	417.4	11	3.27	1.23	4.5	14.6	161	5.24	0.5
469	1	51	70.9542	129.387	84.7159	33.9768	21.2697	1	0	4.41	2.34	51.7	1	0	1	0	0	0	0	6.09	5.83	250	179	1.97	3.8	0.91	67.8	443	10.6	2.83	1.56	4.75	10.2	48	3.05	0.58
470	1	58	69.8501	138.471	78.8312	35.7333	22.4971	1	0	5.12	1.22	36.8	1	0	0	1	1	0	1	3.23	3.2	147	120	1.47	2.87	0.93	80.7	440.8	10	6.02	2.76	7.36	13	15	1.64	0.22
471	0	62	76.1893	129.234	71.2212	35.9576	21.7243	1	0	4.15	2.01	40.8	1	0	0	0	0	0	0	4.41	4.25	195	121	2.22	0.74	1.54	49.9	265.4	10.5	3.03	2.53	4.87	15.9	18	2.03	0.27
472	0	52	71.2186	140.471	74.8451	55	24.2828	1	0	3.9	2.07	44.5	1	1	0	0	0	0	0	5.82	4.9	360	137	2.18	1.82	1.03	62.5	348.4	11.4	3.09	1.35	4.4	11	36	3.17	0.34
473	0	52	67.4237	136.002	78.632	41.4188	23.932	1	0	4.01	2.6	40.6	1	1	0	0	0	0	0	5.48	3.93	290	126	2.3	1.04	1.37	54.6	330.7	9.4	2.98	1.77	5.22	14.2	12	1.94	0.42
474	0	60	78.6262	143.189	76.2711	42.574	26.223	1	0	5.37	1.54	44.5	1	0	0	0	0	0	0	3.46	4.48	170	135	3.59	1.58	1.09	51	248.7	10	2.79	2.27	4.88	12.4	29	1.71	0.15
475	0	48	68.5201	117.111	80.1134	57	26.4833	1	0	4.53	3.21	39.4	1	0	0	0	0	0	0	4.89	4.61	164	134	3.26	0.76	1.07	58	274	10.9	2.08	1.73	5.14	15.3	15	2.87	0.24
476	1	54	66.4064	147.119	71.8145	54	22.8786	1	0	4.42	2.22	45.8	1	1	0	0	0	0	1	6.21	4.58	140	149	2.23	0.92	1.55	78.6	393.2	11.6	2.8	0.64	8.91	14.5	11	3.49	0.25
477	0	56	63.9867	137.913	74.7206	56	24.1606	1	0	4.1	1.86	41	1	0	0	0	0	0	1	7.65	4.51	223	136	2.86	1.27	2.64	71.6	316.5	14	3.68	3.82	7.53	13.3	9	5.13	0.29
478	1	57	69.9434	148.36	74.3892	56	25.0822	1	0	4.1	2.86	38.5	1	0	1	1	0	0	1	6.05	4.02	174	10.9	2.27	1.22	1.14	106.9	320.9	10.7	3.87	3.37	6.1	18.3	33	2.42	0.38
479	0	58	69.2255	136.206	74.0874	59	22.0324	1	0	4.84	1.23	43.5	1	1	1	0	0	0	0	4.03	4.06	97	120	2.62	1.46	1.31	46.7	286.4	10.9	2.38	2.88	8.85	25.1	26	2.52	0.17
480	0	54	66.5255	142.502	74.9773	44.5946	22.86	1	0	6.27	1.45	44	1	0	0	0	0	0	0	6.08	4.26	250	135	4.54	0.84	1.33	59.8	275.2	11	2.59	1.43	6.29	13	18	4.25	0.32
481	1	49	70.6124	149.973	75.6514	53	24.6233	1	0	3.84	1.69	38.8	1	1	0	1	1	0	1	8.91	5.12	193	162	2.55	0.98	0.91	82.1	257.6	10.9	3.89	0.84	3.83	13.3	24	6.26	0.65
482	1	49	71.9833	136.26	80.6921	45	23.5425	1	0	3.77	3.32	42.7	1	1	0	0	0	0	1	8.62	4.86	213	164	2.35	1.21	1.06	79.7	314.7	11.4	2.37	1.74	4.57	12.5	23	4.46	0.55
483	1	50	76.1794	146.484	77.2656	54	19.9129	1	0	4.16	1.74	40.8	1	1	0	1	0	0	0	5.21	4.69	123	155	2.29	0.66	1.63	74.6	306.7	12.5	3.3	2.23	4.08	17.1	21	3.03	0.21
484	1	56	80.0857	139.29	86.2998	45	21.5721	1	0	3.72	2.52	44.7	2	0	0	0	0	0	1	8.41	4.81	274	141	3.21	0.9	1.34	72.2	413	10.9	3.89	1.49	7.28	14.6	20	5.3	0.49
485	1	57	71.8308	137.931	72.2559	45	21.8535	1	0	6.64	1.41	44.3	3	1	0	0	0	0	1	13.35	6	214	184	4.75	1.44	1.32	88.9	539.6	11.8	5.96	3.25	5.46	11.3	38	9.42	1.2
486	1	52	67.2787	126.137	78.4411	45.1995	22.273	1	0	5.83	1.42	47.3	1	0	0	0	1	0	0	4.41	5.29	237	164	2.4	4.79	1.05	81.1	461.9	9.8	3.32	0.89	5.25	11.5	33	2.65	0.18
487	0	52	76.791	145.488	75.4136	58	21.961	1	0	5.95	1.25	40.8	1	1	0	0	0	0	0	5.22	4.51	219	140	3.4	2.26	1.29	64.5	246.3	12.7	2.89	1.84	5.27	13.6	27	3.59	0.23
488	1	50	67.8275	135.025	77.0713	46	22.9816	1	0	3.99	2.64	45.1	1	1	0	0	1	0	0	9.32	4.98	246	148	2.44	1.03	1.17	104.3	318.1	10.4	3.06	4.24	5.1	12.7	13	5.97	0.59
489	1	52	63.821	162.676	74.708	46	23.0358	1	0	4.45	3.23	45.8	1	1	0	1	0	0	0	5.63	4.22	155	142	2.55	2.18	1.76	69.9	627.9	10.7	2.84	1.86	6.87	13.6	57	2.72	0.41
490	1	56	70.0777	138.17	75.6631	46	27.3734	1	0	4.25	1.89	42.5	1	0	0	0	0	0	1	6.31	4.46	259	142	1.81	0.54	2.01	78.7	284.9	10.5	2.68	2.07	8.6	14.7	9	4.14	0.2
491	1	57	69.5872	124.655	70.1374	57	21.9659	1	0	3.74	3.78	45.2	2	1	0	0	0	0	0	6.51	4.67	171	139	1.98	1.08	1.14	102.3	426.2	10.8	2.91	4.66	4.71	13.2	13	4.03	0.43
492	0	53	76.0689	141.263	76.9026	46.0571	20.0213	1	0	4.64	2.48	39.5	1	1	0	0	0	0	0	5.65	4.24	195	119	3.04	1.51	1.12	62.7	311.5	10.5	3.03	3.87	5.13	13.7	14	2.75	0.33
493	1	51	76.0699	153.38	78.5671	47.7953	24.8423	1	0	4.91	1.43	35.1	0	1	0	0	0	0	0	5.65	4.49	232	165	2.18	1.11	0.82	64.6	342.9	11.3	3.02	0.35	4.26	13	11	3.86	0.28
494	1	53	75.9526	140.746	81.2765	59.1296	22.0374	1	0	6.22	1.47	40.5	0	1	0	0	0	0	1	6.9	4.39	195	145	1.42	1.32	1	55.8	330.9	11.2	2.47	1.41	4.91	12.4	22	3.7	0.48
495	1	49	66	117.824	66.415	57	24.2621	1	0	4.65	1.82	43.2	0	0	0	0	0	0	1	4.57	4.25	175	144	3.58	1.54	1.51	80.9	497.4	10	3.25	1.88	5.63	12	17	2.94	0.42
496	0	48	75.7849	150.05	81.0731	59.3865	25.0987	1	0	3.71	2.28	38.2	0	1	0	1	0	0	0	6.5	4.29	253	128	4.52	1.95	1	67.8	432.9	10.5	3.65	1.84	6.22	13.4	28	2.63	0.34
497	0	56	74.4334	113.19	79.9592	52.003	22.6635	1	0	4.91	1.43	35.1	0	0	0	0	0	0	0	6.03	4.44	180	137	3.02	2.18	0.97	58.1	308.7	11.4	2.8	2	6.37	14.3	31	2.61	0.51
498	1	49	74.4278	134.451	69.8359	66.5197	24.0562	1	0	6.22	1.47	40.5	0	0	0	0	0	0	0	7.47	5	212	150	2.7	5.66	0.83	74.1	349.1	10.4	2.68	2.82	5.77	13.7	18	4.56	0.55
499	0	48	74.3903	136.74	76.8534	53.8587	22.919	1	0	4.65	1.82	43.2	0	0	0	0	0	0	0	3.41	4.23	162	124	3.3	1.74	0.97	50.6	296	11	2.58	2.43	5.26	14.2	13	1.95	0.16
500	0	56	74.339	141.431	67.7095	44.874	24.9368	1	0	3.71	2.28	38.2	0	0	0	0	0	0	0	5.39	4.11	163	124	3.58	0.93	1.06	55.6	321.3	10.6	2.61	1.61	5.14	13	11	2.48	0.25
501	1	59	73.9478	121.178	82.9023	57.4587	22.8723	1	0	4.91	1.43	35.1	0	1	0	0	0	0	0	6.36	4.8	220	155	2.1	1.23	1.98	71.7	341.2	11	3.13	1.83	6.23	14.8	43	3.53	0.2
502	0	61	73.9108	135.878	65.6161	46.8538	20.4231	1	0	6.22	1.47	40.5	0	0	0	0	1	0	0	7.01	3.34	161	108	4.05	1.58	0.86	97.7	343.7	11.5	4	4.63	6.85	13.8	17	3.88	0.38
503	1	49	73.8534	128.186	77.4077	47.2591	23.2096	1	0	4.65	1.82	43.2	0	1	0	0	0	0	0	4.62	4.61	208	150	2.46	1.3	1.02	77.7	297.6	11	2.59	1.58	6.64	14.6	62	2.37	0.36
504	1	50	73.8068	120.102	74.6742	55.7817	24.553	1	0	3.71	2.28	38.2	0	0	0	1	0	0	0	8.53	5.06	215	161	3.21	1.73	1.2	62.7	349.2	10.9	3.95	1.69	5.55	12.5	13	5.38	0.35
505	1	50	73.3716	130.286	76.4292	54.6211	19.7407	1	0	4.91	1.43	35.1	0	1	0	0	0	0	0	7.69	4.93	287	139	2.58	1.08	1.08	83.3	492.2	10.3	4.95	2.61	6.48	15.3	26	5.57	0.39
506	1	55	73.365	147.237	76.716	58.0487	26.1996	1	0	6.22	1.47	40.5	0	0	0	0	0	0	0	8.11	3.7	155	127	3	0.68	1.63	88.5	401.8	11	3.54	1.76	5.07	16.8	19	5.21	0.65
507	0	52	73.2562	134.16	73.1705	41.7999	24.8436	1	0	4.65	1.82	43.2	0	0	0	0	0	0	0	6.43	4.48	229	133	2.54	1.79	1.17	187.3	391	10.5	3.64	4.35	5.63	14.4	6	4.74	0.66
508	1	51	73.2434	142.273	69.5888	63.6755	18.1479	1	0	3.71	2.28	38.2	0	1	0	0	0	0	0	5.57	4.56	392	141	1.84	0.99	1.42	63.1	314.8	10.9	3.51	1.76	5.83	14	31	3.76	0.35
509	0	56	68.0293	133.086	77.9982	55	24.3469	1	0	4.29	2.42	43.3	1	0	0	0	0	0	0	6.62	4.58	222	136	2.59	2.26	1.01	56.7	455.2	34.7	2.48	0.45	7.81	13.3	19	3.19	0.29
510	0	48	68.583	137.289	75.6802	60.2177	27.4311	1	0	4.3	2.79	43.2	0	0	0	0	0	0	0	8.84	4.18	249	126	3.37	1.18	1.23	62.6	346.1	11.1	2.66	0.14	5.85	16	22	6.04	0.47
511	0	56	68.5529	150.02	81.6491	56.4303	23.4482	1	0	4.29	2.4	40.7	0	0	0	1	0	0	0	5.33	5.09	181	157	2.93	0.78	1.08	84.4	325.7	12.7	1.97	4.77	4.86	15.7	16	2.87	0.29
512	1	57	68.5372	131.563	83.8314	55.9055	22.0881	1	0	3.66	3.17	43.5	0	1	0	0	0	0	0	5.12	5.14	113	166	3.48	1.1	1.26	75.8	403.2	11	2.45	1.04	5.15	13.5	11	2.69	0.4
513	1	54	68.5225	142.069	83.1234	56.2218	20.6497	1	0	6.14	1.51	47.6	0	0	0	1	0	0	0	5.13	4.94	180	157	1.69	1.65	1.17	99.3	360.8	18.9	2.68	1.24	4.64	13.1	42	2.81	0.3
514	1	55	68.4838	121.666	78.4542	49.6881	22.0216	1	0	4.41	1.72	36.9	0	1	0	0	0	0	1	5.65	3.75	153	117	1.94	0.4	1.25	75.3	187	11.2	2.94	1.89	3.74	15.8	18	3.61	0.29
515	1	62	68.4642	121.229	78.0544	52.5628	20.8064	1	0	4.48	3.21	40.8	0	1	0	0	0	0	1	6.22	4.91	211	156	3.87	1.33	0.82	71.4	602.6	13.2	2.16	1	6.75	10.7	31	4.71	0.36
516	0	48	68.4428	137.918	64.3437	60.0229	22.3961	1	0	5.84	1.49	41.5	0	1	0	1	0	0	0	5.23	4.59	204	125	4.03	1.72	0.96	57.4	221.3	9.7	4.28	3.73	8.93	20.2	18	2.9	0.37
517	0	51	69.2494	156.236	84.0787	57	23.3329	1	0	4.57	2.71	42	1	0	0	0	0	0	0	5.94	3.53	196	113	2.57	1.61	1.04	71	295.6	11.3	4.07	4.03	5.84	16.8	10	2.6	0.45
518	1	61	74.2214	133.386	78.7409	46.6996	20.809	1	0	5.23	1.29	41.9	1	1	0	1	0	0	1	5.81	4.83	174	151	1.71	1.03	0.95	102.8	351	11.2	3.62	1.14	4.38	14.5	13	4.09	0.31
519	1	48	64.4054	132.875	72.7486	47.0238	24.3435	1	0	3.83	2.12	38.2	1	0	1	0	1	0	0	6.55	4.35	254	124	2.23	1.47	0.98	97.4	612.1	10.5	2.91	2.89	5.47	13.8	29	3.61	0.49
520	0	52	68.3574	145.468	77.9003	47.444	20.5382	1	0	4.63	2.19	39.8	1	1	0	0	0	0	0	6.08	3.98	269	122	2.65	1.97	1.01	65.3	195.8	10.9	3.44	1.41	5.16	11.6	53	3.44	0.33
521	1	57	78.0822	136.834	79.8051	47.4441	23.5855	1	0	3.78	1.66	46.5	1	1	0	1	0	0	0	5.99	4.88	265	151	1.9	0.99	1.38	70.7	287.7	11.9	2.71	2.17	6.88	14.9	11	3.95	0.3
522	0	58	64.7678	131.551	76.5779	47.5463	21.6618	1	0	3.87	2.93	42.3	1	1	0	1	0	0	0	7.94	4.29	298	136	2.22	1.64	1.16	61.4	321.2	10.7	3.23	2.71	6.5	14.9	39	4.28	0.49
523	1	58	77.4256	127.059	71.6263	47.6015	20.9308	1	0	4.87	1.49	38.7	1	0	0	1	0	0	0	5.45	4.76	151	146	2.13	1.25	1.04	59	352.1	11	3.32	3.8	4.92	13.9	14	3.5	0.36
524	0	58	74.3643	142.667	73.7169	47.6166	23.2558	1	0	4.27	1.83	40.7	1	0	0	0	1	0	0	4.84	4.26	205	130	2.02	0.9	1.53	55.3	274.4	11	2.78	4.2	5.04	15.7	18	2.43	0.47
525	1	50	71.2337	156.555	76.9834	47.7555	23.2228	1	0	4.03	2.36	37.3	1	0	0	0	0	0	0	6.78	5.23	141	158	2.15	1.57	1.17	79.7	396.3	10.8	2.67	3.57	4.82	13.2	28	3.86	0.45
526	1	52	69.7079	131.314	87.0067	47.8928	19.2465	1	0	4.35	2.93	40.4	1	0	0	0	0	0	0	8.95	5.71	220	182	2.8	2.31	1.03	93.6	276.3	12.6	3.13	0.16	4.92	10.1	71	5.14	0.49
527	0	56	76.747	161.309	83.79	48	22.8578	1	0	4.14	1.78	37.7	1	1	1	0	0	0	0	11.94	5.53	254	159	2.14	2.09	1.41	64.8	538.4	9.7	3.47	2.99	9.71	18	15	9.33	0.64
528	0	51	74.0699	131.061	79.7191	48	20.0198	1	0	4.15	2.01	48.4	1	0	0	1	0	0	0	7.09	4.87	319	149	1.58	2.61	1.67	63.1	255.7	10.9	3.43	2.11	6.98	13.9	30	4.8	0.18
529	0	52	67.7917	141.292	75.6914	48.0211	21.9194	1	0	4.4	2.58	41.6	1	1	0	0	0	0	0	7.22	4.26	221	130	2.19	2.58	1.01	54	281.8	11.5	2.91	0.64	5.68	12.8	18	4.04	0.3
530	0	48	67.9305	136.371	77.0177	48.2333	21.1438	1	0	4.08	2.11	36.9	1	1	0	1	0	0	0	5.49	3.69	251	110	2.59	0.81	1.1	68.8	261.5	10.2	3.03	2.7	5.3	17	17	2.77	0.36
531	1	55	69.3724	148.529	72.0286	48.8474	19.7708	1	0	4.96	1.56	41.9	1	0	1	0	0	0	1	8.31	4.4	229	137	2.42	1.53	0.78	81.3	511	11.4	2.36	0.33	5.68	14.9	19	5.94	0.64
532	1	53	72.7431	133.269	83.8341	48.8609	23.4912	1	0	4.12	2.53	45.8	1	1	0	0	0	0	0	7.09	4.77	197	145	2.22	3.1	0.92	70.1	440.8	9.8	3.61	1.59	8.2	13.8	20	4.02	0.41
533	0	51	65.5782	153.593	73.1665	49	22.2201	1	0	4.15	1.89	41.8	2	1	0	0	0	0	0	5.45	4.23	221	128	2.37	1.77	1.11	50.4	315.1	11.1	2.81	1.98	5.47	15.3	12	3.13	0.26
534	1	48	76.0642	139.363	78.693	49.0473	24.1022	1	0	4.93	1.44	41.3	1	0	0	0	0	0	0	4.7	4.65	174	144	1.75	0.85	1.14	92.5	368.9	10.7	2.76	1.63	4.1	13.6	11	2.91	0.29
535	1	52	65.1602	128.587	76.031	49.1342	22.4603	1	0	5.25	1.56	44.8	1	0	0	0	0	0	1	5.15	4.9	104	154	1.68	1	0.89	67.6	330.2	10.9	2.65	1.79	4.93	12.4	35	3.2	0.3
536	1	53	71.8446	120.234	66.5805	49.3974	24.0725	1	0	5.26	1.43	42.4	1	0	0	0	0	0	0	4.15	4.85	207	145	3.05	1.62	1.85	90.4	304.1	10.6	1.73	1.4	4.96	14	13	2.49	0.17
537	0	50	62.8133	134.654	75.5627	49.4505	18.1816	1	0	6.71	1.45	39.2	1	0	0	0	0	0	0	4.68	4.23	222	127	4.62	1.32	1.37	38.1	221.4	10.3	3.31	1.92	4.9	13.6	13	2.88	0.24
538	0	49	68.6632	124.05	76.5896	50.0689	26.4254	1	0	5.55	1.54	36.4	1	1	0	0	0	0	0	5.4	3.79	207	118	3.2	1.34	1.73	89.6	594.7	10.3	3.2	2.16	5.25	15.7	12	2.88	0.75
539	1	58	68.7902	167.022	65.1236	50.0981	24.1837	1	0	4.07	1.95	40.2	1	1	1	0	0	0	1	6.12	4.8	256	152	2.55	1.04	1.07	68.6	265	9.8	3.84	1.69	5.27	13.5	10	3.83	0.17
540	1	56	68.3759	161.251	75.7031	50.2999	23.9097	1	0	4.48	3.09	36.5	1	1	0	0	0	0	1	9.79	6.67	231	139	2.86	1.92	0.85	93.8	510.4	11.3	3.71	8.94	4.28	11	22	5.83	0.53
541	1	52	98	155.701	72.5665	50.3748	19.8526	1	0	7.76	1.54	38.2	1	0	1	0	0	0	0	9.13	5.29	165	172	5.38	2.37	1.6	80.3	285.8	9.8	5.02	81.15	17.92	28.8	15	5.99	0.96
542	1	50	72.1594	128.648	68.0443	51.0761	22.4423	1	0	6.54	1.29	45.7	3	1	0	0	0	0	0	4.23	4.64	169	158	2.84	1.88	1.41	52.7	155	10.1	2.39	1.9	5.39	11.8	9	2.58	0.29
543	1	53	72.7524	123.963	76.5329	51.0941	26.1676	1	0	4.58	2.18	44.5	1	0	0	0	0	0	0	5.75	4.09	161	126	2.33	0.77	1.36	92.5	452.6	12	2.86	4.81	4.82	19.3	33	2.92	0.31
544	1	53	72.1476	146.45	66.4601	51.1774	19.7737	1	0	4.74	1.24	36.8	1	0	1	1	0	0	1	5.03	3.57	131	111	1.67	0.74	0.86	86.2	353.8	10.3	2.33	2.23	6.13	18.9	12	3.4	0.23
545	1	55	66.9181	130.13	80.6944	51.2833	23.63	1	0	8.79	1.5	45	1	0	0	0	0	0	1	6.13	5.52	248	161	6.59	1.63	1.15	67.8	375.2	11.5	3.07	0.75	4.92	13.9	9	3.85	0.51
546	1	56	68.1256	136.507	76.5167	51.3869	21.9387	1	0	3.79	1.85	45.6	1	1	0	0	0	0	1	7.09	6.19	174	128	1.57	3.28	1.82	67.2	400.1	11.1	2.81	1.07	5.92	13.4	37	4.83	0.31
547	0	54	73.8863	133.732	73.1036	51.5658	22.7946	1	0	3.78	2.07	35.1	1	0	0	0	0	0	0	6.32	4.4	154	134	2.36	0.82	1.02	62.5	204.1	10.9	2.56	1.84	5.39	15.1	12	3.92	0.28
548	0	56	66.1644	131.361	81.3138	51.5709	22.6734	1	0	5.06	1.39	43.8	1	0	0	0	0	0	0	7.04	4.71	217	148	2.22	1.51	1.05	53.7	413.2	11.4	2.67	1.39	5.99	12.6	20	5.24	0.29
549	1	50	69.7168	152.037	77.914	52.7132	22.2234	1	0	3.67	1.69	45.3	1	1	0	0	0	0	0	4.68	4.74	195	148	2.24	1.82	1.13	67.9	288.9	10.1	2.46	0.82	5.6	11.8	37	2.74	0.2
550	1	50	72.0088	151.199	75.1196	52.7959	24.7166	1	0	4.01	3.56	40.7	1	1	1	0	0	0	1	8.1	4.44	220	141	2.24	0.46	1.4	85.5	378.7	10.8	3.35	2.01	7.1	24.8	42	3.48	0.52
551	0	63	72.8947	141.593	79.8059	52.9275	22.6864	1	0	5.08	1.41	38.9	1	0	0	0	0	0	0	5.07	4.78	219	125	2.46	1.14	0.81	62.5	293	26.7	2.89	1.74	4.62	14.8	21	3.17	0.33
552	1	58	73.7096	149.173	79.8073	53.2024	22.6439	1	0	3.73	1.82	44.2	1	0	1	1	0	0	0	5.69	4.53	174	144	2.16	1.17	1.08	98.4	340.6	10.9	2.85	1.62	5.93	15.7	52	3.48	0.26
553	1	51	82.3969	124.914	72.343	53.5271	23.7483	1	0	4.47	2.78	44.7	1	1	0	0	1	0	0	6.83	4.48	271	140	3.12	1.86	1.02	90.4	382.1	10.7	1.78	0.39	5.83	13.6	20	3.45	0.47
554	1	54	67.4626	139.726	67.7267	53.6386	24.465	1	0	4.88	1.21	36.8	1	0	0	0	0	0	1	5.46	4.4	255	135	1.96	1.15	1.17	62.1	268.2	10.5	3.8	2.75	4.79	14.4	32	3.57	0.54
555	1	58	61.5606	157.489	79.2091	54.159	25.1666	1	0	6.48	1.26	42.6	1	1	0	0	0	0	0	7.28	3.83	230	121	4.23	0.82	1.59	89.7	391	30.3	4.3	1.55	5.48	15.6	37	5.13	0.66
556	0	50	78.5813	160.242	78.3328	54.3277	23.0981	1	0	3.7	1.85	45.2	1	0	0	0	0	0	0	6.32	4.45	295	131	1.86	4.32	1.55	61.3	140.9	10.1	3.75	1.86	5.66	12.2	16	3.9	0.38
557	0	51	71.9313	136.848	76.6486	54.4079	22.6117	1	0	4.57	2.7	39.4	1	0	1	1	0	0	0	6	4.3	166	126	2.49	0.75	1.76	90.7	493.4	15.5	2.62	2.42	4.4	16.9	10	2.73	0.37
558	1	52	78.5017	152.924	71.611	54.4456	21.5967	1	0	3.8	4.18	39.7	1	0	0	0	0	0	0	7.84	5.12	212	158	2.74	1.02	0.78	75.8	452.6	11	2.06	8.87	5.03	12.4	23	3.12	0.43
559	0	58	73.3317	120.619	76.2393	54.4924	25.1171	1	0	3.94	2.37	36.9	1	1	1	0	0	0	0	6.78	4.63	294	139	2.56	0.68	1.1	63.1	444.4	10.8	2.06	0.25	5.38	12.9	22	4.04	0.3
560	1	52	62.559	152.941	70.7933	54.5001	22.4391	1	0	4.15	1.92	39.7	1	1	1	1	0	0	1	8.57	5	258	154	2.54	2.02	0.76	69	520.8	11.4	3.34	1.35	5.59	14.1	48	5.7	0.62
561	0	63	72.9224	143.217	73.3734	54.5482	22.8023	1	0	4.8	1.23	38.5	1	0	0	1	0	0	0	4.62	3.18	90	104	2.75	0.84	0.78	46.8	280.8	11.8	2.25	2.36	4.87	16.2	100	2.94	0.26
562	0	52	74.2985	159.099	70.4928	54.7529	22.6032	1	0	4.92	1.55	45.9	1	0	0	0	0	0	0	3.66	4.29	246	136	3.07	0.51	1.48	60.4	252.2	12.2	3.13	2.08	5.7	15	20	1.8	0.26
563	1	56	73.9139	111.947	72.913	54.7974	25.7622	1	0	4.13	1.69	40.9	1	1	0	0	0	0	1	5.31	4.48	232	143	2.29	3.48	2.27	68.2	367.5	12.5	3.06	1.9	4.78	12.9	70	2.95	0.28
564	0	55	71.7948	136.056	80.5788	55.1738	23.8176	1	0	4.88	1.45	46	1	1	0	0	0	0	0	5.31	4.66	188	149	3.06	1.2	1.43	85.5	344.4	10.8	3.27	1.61	5.54	14.2	21	2.97	0.41
565	1	60	72.8926	153.342	75.6564	55.3475	25.1894	1	0	4.38	2.52	42.6	1	1	1	1	0	0	0	7.06	5.32	189	161	2.55	1.02	1.41	57.4	236.3	10.7	3.13	0.87	9.34	19.3	24	3.41	0.64
566	0	58	72.9221	124.36	77.7181	55.5013	23.7162	1	0	3.96	2.23	36	1	0	0	0	0	0	0	7.98	4.13	180	136	2.24	1.36	1.38	70.1	520.2	16.6	3.05	4.02	5.74	14.3	180	4.81	0.59
567	1	56	73.6995	154.102	74.818	55.545	23.395	1	0	5.05	1.37	39.6	1	1	0	0	0	0	0	4.82	5.04	114	159	2.3	1.9	0.86	71.1	327.3	10.9	2.74	1.69	5.68	15.7	24	2.87	0.47
568	1	48	65.2051	149.793	73.7708	55.7031	23.9981	1	0	5.47	1.47	44.8	1	1	0	0	0	0	0	4.81	4.79	182	139	1.14	1.72	0.76	72.7	399.8	11.8	3.27	1.38	5.53	15.5	29	3.03	0.22
569	0	54	62.9857	145.484	76.4991	55.8226	24.5828	1	0	3.82	2.54	41.9	1	1	1	1	0	0	0	7.56	4.36	259	123	2.29	0.93	1.1	52.1	277.1	11.1	3.21	1.65	7.42	21	23	3.9	0.37
570	0	48	72.644	123.207	76.4341	55.9863	23.2356	1	0	3.72	1.92	35.1	1	1	0	1	0	0	0	4.88	4.29	189	130	1.92	0.71	1.35	54.7	261.8	10.3	3.74	6.6	4.45	13.4	13	2.5	0.24
571	1	49	72.0445	143.499	82.6037	56	23.2069	1	0	5.17	1.5	42.4	1	0	0	1	1	0	0	6.18	4.93	170	145	1.59	2.6	0.75	127.6	550.1	10.8	3.32	1.66	6.61	15.2	32	4.25	0.34
572	1	50	69.528	132.629	84.9175	56	23.006	1	0	4.91	1.29	43.6	1	1	0	0	0	0	1	4.7	4.54	157	138	2.07	1.45	0.72	94.2	575.5	10.7	3.34	1.21	5.79	13.8	17	2.97	0.23
573	0	59	74.9534	128.14	71.4456	56	24.7657	1	0	5.35	1.44	36.3	1	0	0	1	0	0	0	7.47	4.35	206	117	1.58	1.4	1.03	52.7	406.6	16.9	2.83	3.16	6.25	13.8	65	5.43	0.46
574	1	57	69.3399	136.193	76.3871	56.3684	21.0391	1	0	4.15	1.82	44.4	2	0	0	0	0	0	1	5.97	4.87	136	151	2.15	2.97	0.95	108.7	693.2	11	3.84	2.23	5.19	14.6	15	3.5	0.26
575	1	55	66.6665	131.586	77.3301	56.6283	24.1096	1	0	4.5	3.07	46.3	1	1	1	1	0	1	1	6.25	5.17	229	169	2.86	2.96	0.8	63.6	321.4	10.8	2.69	7.27	6	15.9	68	2.54	0.38
576	1	49	69.3918	130.157	74.0487	56.706	25.758	1	0	3.87	1.84	38	1	1	0	1	0	0	1	6.32	4.96	237	146	2.08	2.7	3.21	97.9	450.7	10.7	2.84	0.61	8.67	14.3	17	4.03	0.28
577	1	51	69.7818	134.474	69.5501	56.841	21.4406	1	0	4.92	1.54	39.9	1	1	0	0	0	0	0	5.64	4.62	189	153	2.03	1.81	1.07	67.4	424.8	10.5	3.1	1.78	4.79	10.1	20	3.54	0.28
578	1	57	65.7843	147.611	69.7095	57	19.6446	1	0	3.97	2.05	35.4	1	0	0	0	0	0	0	6.03	4.26	154	132	2.51	0.65	1.21	62.2	235.5	11.6	3.16	3.19	5.96	15	11	3.3	0.49
579	1	58	64.3219	138.886	79.4347	57	21.2926	1	0	3.84	2.96	37.3	1	0	0	0	0	0	1	8.83	4.76	162	137	2.78	0.74	0.79	87	469.1	11.8	2.57	2.15	5.39	15.5	65	4.86	0.69
580	0	65	70.1081	139.223	78.8946	57.0689	22.2377	1	0	6.51	1.24	46.9	1	1	1	0	0	0	0	6.44	5.06	207	150	4.19	1.99	1.32	39.5	266.8	10.9	2.8	0.41	6.62	15	41	5.01	0.17
581	0	56	72.99	145.515	72.7694	57.7317	23.796	1	0	5.38	1.24	48.7	1	0	0	0	0	0	0	4.33	3.82	134	115	3.08	1.15	1.7	69	252.4	18.9	2.71	1.9	5.16	13.9	13	2.78	0.21
582	0	49	65.5799	153.567	77.9577	57.8641	23.0824	1	0	7.19	1.56	41.9	1	0	0	0	0	0	0	5.93	4.03	192	116	1.85	6.44	0.78	93.8	380.7	10.9	4.36	2.23	5.23	12.7	11	3.99	0.24
583	1	55	64.3197	139.6	78.3448	58.0691	20.8514	1	0	3.94	1.77	40.4	1	0	0	1	0	0	0	6.32	4.11	208	119	2.64	1.06	2.56	53.2	279.1	11.2	2.86	1.16	7.66	17.1	37	3.63	0.44
584	0	50	68.4809	130.713	77.7646	58.0806	23.745	1	0	4.51	3.15	41.6	2	1	1	0	1	0	0	8.84	3.92	234	119	2.64	1.25	1.43	110.7	282.4	20.5	4.15	2	5.87	11.8	18	5.08	0.5
585	0	62	67.4681	167.053	77.7077	58.1488	23.2445	1	0	5.78	1.56	44.1	1	1	1	0	0	0	0	4.88	4.57	272	116	4.02	0.62	1.51	63.1	320.9	11	2.55	1.81	5	14.4	15	2.81	0.31
586	1	54	68.0089	118.318	73.5523	58.5994	22.1466	1	0	4.95	1.27	38.1	1	1	1	0	0	0	0	7.99	5	110	151	2.36	1.03	0.93	99.1	247.4	11.9	2.88	1.86	17.76	25.3	630	6.14	0.5
587	0	53	73.3751	128.846	84.0548	59	22.0718	1	0	5.37	1.51	46.1	1	0	0	0	0	0	0	4.11	4.12	174	127	3.16	1.61	1.6	44.7	223.2	10.2	2.62	1.73	5.62	14.6	19	2.3	0.26
588	0	60	67.1034	132.034	70.9167	59	17.7866	1	0	4.25	2.14	40.5	1	0	0	0	0	0	0	5.3	4.16	223	117	2.68	0.7	1.35	59.1	153.6	10.4	1.92	0.7	4.65	13.9	11	2.76	0.34
589	0	49	68.9927	123.084	72.0812	59.0179	23.359	1	0	4.96	1.44	39.3	1	1	1	0	0	0	0	7.67	4.05	227	128	1.73	2.23	2.34	66.3	344.6	12.7	3.17	3.69	14.73	37.2	20	5.57	0.58
590	0	63	67.9184	136.464	66.1192	59.1407	24.5941	1	0	4.09	2	41.2	1	1	0	0	0	0	0	5.54	4.69	275	123	2.26	0.79	1.65	40.8	205.1	11.2	3.57	5.22	5.12	13.5	12	2.82	0.6
591	1	48	77.81	143.206	84.2501	59.2878	24.5711	1	0	4.63	1.82	40.6	1	0	0	0	0	0	0	5.05	4.58	112	142	3.2	1.43	0.95	80.9	356	11.3	2.6	1.67	4.62	13.5	15	2.8	0.32
592	1	51	69.12	136.454	88.6209	60.0717	22.7359	1	0	4.64	2.29	35.8	1	1	1	1	0	0	0	6.23	4.46	283	132	3	1.5	0.99	80.6	309.7	11.2	3.82	1.76	7.39	19.6	12	3.22	0.45
593	1	58	63.3156	138.448	79.3071	60.1568	21.0735	1	0	4.64	2.63	45.5	1	1	0	0	1	0	0	6.84	4.34	281	123	3.3	1.86	1.38	99.1	496	10.2	3.03	2.07	4.77	16.4	7	4.31	0.53
594	0	56	80.3935	143.683	78.2234	60.4928	24.3376	1	0	4.91	2.76	46.6	1	0	0	0	0	0	0	6.19	4.82	223	138	2.47	1.23	1.13	49.7	254.5	11.5	3.25	2.77	4.74	11.8	15	3.33	0.55
595	1	51	65.6524	132.75	71.7961	60.921	24.7166	1	0	4.17	3.08	45.7	3	0	0	0	0	1	0	8.03	4.65	255	146	2.52	1.02	1.25	94.4	232.1	11.7	2.34	1.37	5.97	16	7	4.2	0.51
596	1	56	67.5605	134.231	78.393	60.9313	23.3516	1	0	3.96	2.12	36.2	1	1	0	0	0	0	1	7.69	4.41	229	138	2.61	0.9	1.15	104.5	349.4	10.9	4.13	0.82	3.97	14.6	54	4.54	0.75
597	1	53	68.8175	154.761	79.8278	61.6864	22.1844	1	0	3.79	3.21	43.3	1	0	0	1	0	0	0	7.91	4.66	306	145	2.12	2.19	1.2	80.9	323.8	10.4	2.94	0.3	5.36	14.3	15	5.19	0.4
598	0	50	73.8818	127.472	73.7759	61.7562	23.4003	1	0	4.94	1.47	35.2	1	1	1	0	0	0	0	5.84	4.01	277	110	2.05	0.47	1.37	54.9	215.6	10.2	3.03	2.68	4.03	17	11	3.95	0.31
599	1	62	71.0168	134.605	84.5713	62.149	25.5667	1	0	4.13	2.32	42.4	1	0	0	0	0	0	0	11.7	5.2	216	163	2.58	1.25	0.92	99.2	473.2	11.7	2.86	1.63	3.15	11.5	28	8.37	0.79
600	0	49	61.6914	123.897	76.9929	62.2154	23.7997	1	0	4.88	1.2	38.4	1	0	0	0	1	0	0	4.18	4.74	131	147	1.64	0.74	0.87	102.4	556.8	11	3.95	3.8	4.28	12.7	17	2.51	0.31
601	1	50	78.4475	129.908	70.6636	62.4946	24.5785	1	0	4.58	2.97	41.4	1	0	0	0	0	0	1	7.69	4.72	234	148	3.1	1.33	1.19	79	409.7	10.3	2.14	2	4.56	12.8	14	4.12	0.43
602	0	55	65.4105	153.414	92.5271	62.8164	22.6019	1	0	5.09	1.32	37	1	0	0	0	0	0	0	3.72	3.89	221	115	3.14	1.18	1.08	56.8	296.7	11	2.68	2.52	4.72	16.3	15	1.93	0.38
603	0	50	74.5849	148.278	78.0709	63.0195	24.9848	1	0	4.64	2.02	50.4	1	1	0	0	0	0	0	7.97	4.44	273	138	2.68	1.61	1.36	56.8	285.7	10	3.96	1.83	5.02	14.1	40	5.48	0.34
604	1	58	74.5066	151.579	81.7022	63.1644	24.4673	1	0	3.79	1.68	45.6	2	0	1	0	0	0	1	7.47	4.11	170	127	2.04	1.76	1.07	63.6	348	10.6	2.86	1.81	8.34	23.9	34	5.13	0.36
605	1	56	72.6602	132.232	81.2388	63.3879	25.6989	1	0	4.98	1.38	40	1	1	1	0	0	0	1	10.66	4.55	166	141	2.29	1.16	0.8	63.2	315.8	12.4	4.84	3.21	9.31	17.6	79	8.58	0.62
606	1	50	71.1895	141.353	74.095	64.3687	22.129	1	0	4.55	1.62	43.2	1	1	0	0	0	0	0	3.63	4.92	176	154	3.04	1.57	1.06	74.4	397.1	10.5	2.41	1.28	5.17	11.5	22	1.88	0.04
607	1	49	78.8345	142.144	74.0497	64.4896	23.8842	1	0	4.57	2.15	47.6	1	1	1	1	1	0	1	7.77	4.88	192	146	3.12	1.41	1.08	69.7	368.6	10	3.44	1.02	7.19	16.5	14	4.89	0.5
608	1	56	64.8534	119.812	75.0455	64.7346	22.4288	1	0	3.93	3.22	37.8	1	0	0	0	0	0	0	10.57	4.94	281	146	2.19	2.97	0.8	71.2	318	9.2	2.9	1.91	5.64	12.9	22	6.11	0.75
609	0	57	80.6862	148.944	73.8636	65.0687	24.2904	1	0	4.33	1.85	38.1	1	0	0	0	0	0	0	4.84	3.75	182	116	2.31	3.56	0.83	52.1	277.3	10.4	3.03	1.71	7.13	13.5	9	2.74	0.21
610	1	49	72.2399	144.591	78.5824	65.9496	25.7984	1	0	4.12	2.12	44.5	2	0	0	0	0	0	1	6.75	4.28	192	131	2.7	1.58	0.87	56.3	373.9	10.6	3.25	0.92	6.87	13.7	14	4.08	0.37
611	1	48	73.4045	135.654	74.3942	66.0016	23.1237	1	0	3.95	1.61	40.8	1	0	0	0	0	0	0	3.49	4.28	139	135	2.3	0.76	1.26	59.5	340.7	11.2	2.28	1.58	5.17	14.3	30	1.57	0.23
612	0	48	67.6226	130.66	83.6858	67.0635	22.4999	1	0	4.53	1.67	44.5	1	0	0	0	0	0	0	4.24	3.76	219	118	2.69	0.57	1.63	55.3	264.6	11.2	2.29	1.51	3.94	13.7	16	2.26	0.2
613	1	57	60.2547	145.725	68.649	33.8033	21.5849	2	1	5.14	1.87	34.3	1	0	1	0	0	0	0	7.41	4.7	145	149	0.89	0.58	1.11	85.4	218.5	25.5	1.88	1.5	13.82	23	66	6.14	0.43
614	1	65	68.3625	127.399	70.7591	36.5703	24.5933	2	1	5.29	1.05	46.5	3	1	0	0	0	0	1	6.55	4.45	217	137	3.27	1.57	1.17	70.7	455.6	11.3	3.06	0.82	5.66	13	16	4.16	0.25
615	1	62	66.5356	122.583	72.4801	36.8394	20.6625	2	1	3.5	2.45	41.6	1	1	1	0	1	0	1	7.02	5.07	129	159	1.84	1.7	0.95	71.5	434.5	11.3	3.1	2.39	6.74	16.8	35	3.77	0.39
616	1	56	68.654	137.741	70.6627	37.1223	20.9781	2	1	6.76	2.21	34.2	3	0	0	0	0	0	0	8.83	4.87	203	155	2.87	1.26	1.27	62.9	365.5	10.9	2.96	1.76	6.87	13.1	16	5.87	0.67
617	0	52	68.2615	142.573	72.6173	37.5214	25.085	2	1	4.91	1.96	34.4	1	0	0	0	0	0	0	10.37	2.86	199	80	1.68	0.52	3.21	76.4	277.8	17.1	2.65	8.28	7.79	20	16	9.01	0.46
618	1	52	67.5115	142.202	72.8065	55	22.2547	2	1	7.6	2.6	33.7	1	0	0	0	0	0	1	6.09	5.89	214	177.1	5.24	1.7	1.66	63.1	502.4	8.9	3.16	1.16	6.24	13.5	62	3.06	0.36
619	1	49	73.3269	136.798	81.2345	38.0037	25.114	2	1	3.14	2.56	42.8	3	1	1	1	1	0	0	7.11	4.9	187	152	1.6	0.99	1.1	89.1	411.3	10.1	3.41	1.63	6.02	23	13	3.77	0.63
620	1	49	60.2966	156.949	76.1785	56	20.4429	2	1	3.21	2.4	44.9	2	0	0	0	0	0	1	6.5	4.84	169	152	1.54	2.73	0.96	54.3	499.8	11.1	3.58	0.22	5.18	11.2	49	3.52	0.48
621	1	50	76.406	131.449	72.3901	55	24.3873	2	1	3.25	2.53	37.7	1	0	0	0	0	0	1	4.45	4.17	137	120	1.76	3.24	2.68	70.7	341.1	11.2	2.2	2.03	4.44	14.4	18	1.71	0.01
622	0	48	68.8764	146.804	73.3886	40.4197	23.0226	2	1	5.08	2.87	33.7	1	0	0	0	0	0	0	3.02	4.2	177	121	2.32	0.65	1.81	56.5	289.4	10.6	2.7	1.55	4.86	13.3	11	1.46	0.23
623	0	58	68.4412	147.912	67.9417	55	23.2469	2	1	4.22	1.51	42.1	3	1	0	1	0	0	0	7.97	4.95	245	152	2.27	3.21	1.72	70.9	371.6	11	3.43	1.1	8.34	16.4	10	5.86	0.49
624	1	60	81.0799	151.494	84.3092	41.4585	25.1054	2	1	3.9	1.59	36.5	1	0	0	0	0	0	0	7.35	6.09	213	140	2.1	3.01	0.89	68	361	9.1	2.68	1.4	5.41	11	31	5.07	0.33
625	1	51	67.0887	142.77	75.3069	52	21.7161	2	1	4.16	1.45	43.2	2	0	0	0	0	0	1	5.34	5.1	213	160	3.4	2.56	0.97	80.9	368.2	11.8	3.38	1.06	6.61	13	24	3.33	0.42
626	0	58	75.465	148.801	73.8981	42	25.4329	2	1	5	1.12	44.9	3	0	0	0	0	0	0	6.28	4.65	249	139	3.14	1.1	1.5	45.7	228.7	11.3	2.34	0.12	7.76	15.6	9	3.84	0.35
627	1	58	78.6348	139.112	80.276	42.2506	23.9689	2	1	6.6	1.18	46.5	1	1	1	0	0	0	1	6.96	5.29	184	159	4.75	1.97	1.06	72.9	433.1	11.2	2.28	0.23	5.06	11.9	23	4.48	0.39
628	1	65	67.1275	144.795	70.0159	43	22.3502	2	1	5.29	2.38	32.6	1	0	0	0	0	0	1	8.31	4.33	220	145	3.65	1.3	0.95	72	289.2	11.6	2.92	1.78	4.97	14.4	10	5.29	0.39
629	0	52	66.346	135.188	82.2118	56	22.514	2	1	5.07	1.12	45	3	1	0	0	0	0	0	6.74	4.65	291	136	3.49	0.91	1.35	45.9	403.9	10	3.27	2.35	7.89	13.2	12	4.72	0.17
630	0	56	72.2598	148.975	84.6783	57	21.8941	2	1	5.15	2.11	33.7	1	1	0	0	0	0	0	6.72	4.19	236	129	1.68	0.99	1.39	71.7	332.6	11.8	3.43	0.76	5.07	12.7	6	4.06	0.35
631	0	57	64.1567	149.296	79.7284	44.2535	23.6537	2	1	5.11	1.88	34.9	1	1	0	1	0	0	0	3.64	3.92	262	122	2.11	1.58	0.88	35.3	209.8	11	3.04	1.39	6.17	15	15	2.39	0.22
632	1	48	68.7478	138.261	74.8726	54	26.4236	2	1	4.78	2.66	31.2	1	1	0	0	1	0	0	7.06	4.12	293	127	3.31	1.16	0.91	120.7	469.5	10.9	4.27	1.89	4.49	11.4	9	3.42	0.47
633	1	57	73.3363	151.34	76.6157	44.5831	21.2994	2	1	3.21	1.79	37.9	1	1	0	0	0	0	1	9.72	3.92	133	123	2.33	0.94	0.55	499.2	923.9	15.1	2.65	6.57	8.02	20.8	57	6.38	0.6
634	1	51	66.0346	128.139	74.267	56	25.7222	2	1	5.6	2.45	34.2	1	1	0	0	0	0	0	7.26	5.39	185	170	3.39	2.6	1.29	59.3	372.8	10.1	3.34	1.85	7.32	12.6	43	3.75	0.54
635	1	54	70.4924	135.466	70.0213	58	23.2339	2	1	3.99	1.54	40.7	3	0	1	0	0	0	1	5.18	4.04	155	125	2.23	3.21	1.43	61.5	278.8	10.3	2.59	1.78	12.29	25.7	12	3.2	0.38
636	0	51	63.1816	125.734	80.7969	45	23.8374	2	1	4.2	1.36	38.5	1	0	0	0	0	0	0	5.19	4.37	179	134	2.63	2.25	0.96	50.9	311.8	10.3	2.91	2.94	5.31	12.1	37	3.42	0.33
637	1	57	68.8512	147.785	73.9432	57	24.558	2	1	5.6	2.08	34.2	1	1	1	0	0	0	0	4.24	4.68	158	153	3.39	2.15	1.13	85.9	373.2	11	2.46	1.74	6.01	15.5	14	1.83	0.23
638	1	51	71.6937	152.567	73.0262	45.201	22.9765	2	1	4.23	1.2	48	1	1	0	0	0	0	0	3.45	4.57	170	156	2.83	0.97	2.86	66.1	382.3	10.9	2.28	1.83	5.88	12.4	51	1.98	0.22
639	1	54	70.785	151.016	65.6067	57	24.4262	2	1	5.34	2	34.7	1	1	1	1	0	0	0	7.02	5.42	226	176	3.66	1.73	0.9	85.1	413.6	10.4	3.51	2.95	5.22	13.4	35	4.06	0.61
640	0	50	72.6071	120.387	78.2029	45.7416	24.6257	2	1	3.16	2.3	40.5	1	0	0	0	0	0	0	4.92	4.97	331	109	2.03	1.06	0.84	78.4	418.1	10.8	2.76	1.88	5.11	13.9	16	2.15	0.38
641	0	61	70.5514	133.053	80.817	59	21.4823	2	1	2.85	2.34	36.8	1	0	0	0	0	0	0	5.98	3.85	346	74	1.4	2.3	0.73	57.1	326.2	10.9	3.66	0.57	4.9	14.2	9	3.04	0.39
642	1	59	76.1567	127.382	69.2389	56	22.8362	2	1	4.9	2.02	31.1	1	0	0	0	0	0	1	9.46	4.6	329	136	3.18	2	1.17	90	564	9.8	4.21	1.79	5.05	13.5	45	6.6	0.69
643	1	52	73.3464	126.067	63.5705	56	23.0093	2	1	3.93	1.27	41.9	1	1	1	1	0	0	0	5.96	4.43	243	135	2.13	0.78	1.35	77.7	321.2	10.2	2.84	0.62	5.33	13.9	18	4.23	0.36
644	1	54	64.5418	137.197	75.8065	46	22.0716	2	1	3.07	2.02	40.9	1	1	0	0	0	1	0	7.42	4.77	165	144	1.31	1.18	1.28	86.1	317	10.8	3.06	1.53	5.45	14.4	27	4.86	0.47
645	1	56	73.0844	133.268	75.6192	58	26.6291	2	1	3.82	1.26	39.6	1	1	0	1	0	0	0	4.97	5.09	155	152	2.42	0.92	1.07	87.3	253.9	11.5	2.63	1.64	4.31	12.5	15	3.1	0.43
646	1	58	63.8828	131.747	77.2424	56	24.2716	2	1	3.44	2.08	44.5	1	0	0	0	0	0	0	5.47	4.86	210	158	2.06	3.76	1.15	68.9	312.5	11.1	1.86	1.55	5.16	13	25	3.36	0.01
647	0	60	76.7451	144.669	75.413	57	22.1466	2	1	4.62	1.5	44.9	1	0	0	0	0	0	0	6.3	4.46	287	136	2.8	3.45	1.7	41.5	296.6	10.9	3.77	1.79	4.85	14.2	14	4.52	0.2
648	1	56	62.2484	133.512	83.3205	46.1003	22.1345	2	1	6.37	2.28	33.6	3	1	0	0	0	0	1	7.86	3.72	122	113	4.43	0.77	1.28	53.2	299.6	11.6	3.74	22.43	6.58	16.7	38	5.08	0.45
649	1	58	68.0818	122.608	67.5594	46.2686	24.6277	2	1	4.83	2.35	34.2	1	0	0	0	0	0	0	4.66	4.69	181	144	2.12	0.98	1.05	70.7	297.4	10.7	2.66	1.32	4.64	11.4	11	1.88	0.24
650	1	60	72.0819	155.639	69.0043	46.2999	23.8858	2	1	5.14	3.22	33.5	1	1	0	0	0	0	1	5.59	4.46	240	123	3.29	2.78	2.43	72.1	513.5	11.5	3.31	2.77	5.45	12.8	23	1.82	0.45
651	0	55	72.9349	130.21	81.3969	56	22.4311	2	1	4.78	2.39	33.4	1	1	1	0	0	0	0	6.6	3.98	253	124	2.77	2.26	1.21	61.5	272	9.7	2.37	2.05	6.76	14.2	14	3.74	0.33
652	0	56	65.2313	133.573	73.1205	46.5931	24.3427	2	1	5.12	2.14	34.7	1	1	1	0	0	0	0	3.51	3.97	214	118	2.04	0.92	1.1	60.2	319.9	11.3	2.74	2.32	6.6	13.8	13	2.36	0.14
653	1	58	68.3875	129.081	74.7116	46.5948	24.9613	2	1	4.12	1.37	41.9	1	0	1	0	0	0	1	6.9	4.47	200	146	2.78	1.61	4.12	90.1	291.1	10.9	3.03	1.41	8.19	23	40	5.16	0.26
654	1	54	64.3587	131.836	81.0204	46.8775	22.7362	2	1	3.03	1.72	42.6	1	1	0	0	0	0	0	7.02	4.96	216	151	1.61	0.78	1.19	77.5	302.5	10	3.48	4.81	5.63	13	24	4.54	0.55
655	1	52	70.681	153.454	79.0438	54	20.6771	2	1	7.27	3.21	34.8	2	0	1	0	0	0	0	8.04	5.22	226	158	4.49	4.48	0.94	77.5	441.8	10	6.03	3.8	6.05	14.2	71	4.44	0.55
656	1	58	74.2182	138.233	80.574	54	24.6437	2	1	5.52	2.39	31.8	1	1	1	0	0	0	1	10.59	2.83	295	97	3.43	2.32	1.28	73.3	328.6	10.5	4.24	10.88	5.04	21.5	53	7.48	0.59
657	1	59	63.3379	109.623	70.975	47	20.62	2	1	3.32	2.58	44.8	2	0	0	0	0	0	1	6.11	5.07	231	158	1.67	2.39	0.88	56	381.2	10.4	3.03	1.52	5.81	11.5	46	2.9	0.32
658	1	56	65.348	157.8	70.8011	47.1279	23.2112	2	1	4.43	1.5	40.7	1	1	0	1	0	0	1	11.89	5.09	256	153	2.55	1.72	1.24	84.1	486.4	10.3	3.37	2.45	5.41	11	28	9.75	0.49
659	1	57	71.7338	137.638	83.5826	47.5346	23.0265	2	1	4.87	2.14	34.6	1	1	0	0	0	0	0	10.41	5.01	143	152	2.34	0.77	1.08	83.5	330.4	12.2	4.62	16.57	4.29	14.1	12	8.75	0.77
660	1	57	71.4223	150.367	87.9824	47.6364	20.281	2	1	2.69	1.78	44.9	1	0	0	0	0	0	0	5.96	5.08	158	148	1.22	1.74	0.7	69.1	454.5	16.8	2.2	2.04	5.68	18.8	15	3.45	0.59
661	0	52	68.1919	151.112	76.2658	48	22.4974	2	1	4.82	3.19	34	1	0	0	0	0	0	0	8.82	3.79	296	116	2.57	1.47	2.36	50.8	292.7	11.1	1.51	0.96	5.16	16	14	4.89	0.49
662	1	54	70.3187	128.63	79.8987	48	19.474	2	1	4.76	1.84	32.6	1	1	0	1	1	0	0	10.33	5.09	191	151	3.45	1.14	1.04	115.2	497.3	10.8	3.32	1.37	3.98	12.6	17	7.57	0.68
663	0	54	73.9557	127.87	74.012	48	25.5997	2	1	5.44	1.13	45.5	3	0	1	0	0	0	0	6.8	4.04	288	122	3.22	1.44	1.63	58.1	364.2	10	3.03	2.2	5.34	14.3	21	4.57	0.27
664	1	50	73.7821	141.938	74.8886	48.1699	25.454	2	1	6.51	3.32	33.2	1	1	0	1	0	0	1	7.23	4.79	327	142	4.47	1.58	1.12	87.9	512.9	10.5	2.57	0.96	5.28	13.8	40	2.94	0.72
665	0	58	71.4239	109.983	79.0916	48.4803	23.5079	2	1	4.03	1.5	44.6	3	0	0	0	0	0	0	4.1	4.63	172	137	2.14	0.96	1.35	80.9	313.4	10.1	3.23	1.84	5.55	12.8	11	2.15	0.34
666	0	52	66.1	138.691	79.6491	48.5664	21.2761	2	1	2.85	1.82	39.6	1	0	0	0	0	0	0	4.03	4.53	183	132	1.28	0.45	1.31	49.7	305.7	12.1	2.37	2.29	4.76	12.6	10	1.8	0.18
667	0	48	76.7337	145.88	75.4933	48.6384	21.1934	2	1	5.89	2.63	32.1	1	0	0	0	0	0	0	14.88	2.99	141	85	4.11	1.77	0.99	73.8	415.8	9.8	3.27	10.07	5.2	11.5	35	11.57	0.62
668	1	61	68.8534	133.992	75.7454	48.6846	26.9968	2	1	5.43	2.84	33.4	1	0	0	0	0	0	0	6.73	4.92	189	155	2.6	4.47	1.46	64.6	577.4	10.1	2.59	0.98	6.32	12.8	25	3.46	0.33
669	0	52	68.5843	123.04	80.6836	49.2252	21.598	2	1	5.69	1.13	44.3	2	0	0	0	0	0	0	4.82	4.25	220	135	3.17	0.74	2.02	69.4	301.8	9.9	2.91	1.79	5.69	12	16	2.48	0.23
670	1	52	74.7137	145.52	81.4801	49.2557	23.1184	2	1	3.86	1.48	45.2	3	0	1	0	0	0	0	4.34	5.22	230	153	2.29	1.99	0.91	68.4	405.3	11.8	2.11	1.02	8.67	13.6	17	2.32	0.4
671	0	48	79.3061	143.659	74.4944	49.4565	23.3854	2	1	4.29	1.43	41.6	1	1	1	0	0	0	0	5.03	4.58	154	136	2.56	1.69	1.08	60.5	378	11.1	3.3	2.15	7.56	19.6	19	3.22	0.26
672	0	58	72.3003	145.633	69.8625	49.5048	24.2996	2	1	5.31	2.61	34.7	1	1	0	1	0	0	0	6.89	3.88	202	117	3.16	2.07	0.95	97.6	458.3	10.6	3.07	7.28	4.48	13.8	8	3.51	0.48
673	1	50	79.1055	124.944	69.7453	67.4601	27.4772	2	1	3.12	2.14	39.1	0	1	0	0	0	0	1	6.2	4.42	178	135	3.95	1.21	1.02	99.8	417.2	10.9	2.91	1.91	5.24	14.2	12	3.96	0.32
674	0	49	76.1842	151.623	80.7597	48.5618	26.7418	2	1	3.04	2.8	48.8	0	1	0	0	0	0	0	6.16	4.09	197	128	3.7	1.75	1.38	66.3	294.5	9.1	2.91	2.37	4.78	15.6	29	2.44	0.42
675	0	53	74.8906	146.167	71.8049	68.4869	22.5771	2	1	4.74	2.25	34.2	0	0	0	0	0	0	0	5.65	4.76	285	111	1.23	4.9	2.31	48.9	362.5	11.4	2.73	1.04	5.2	15.4	11	3.09	0.22
676	1	61	74.0841	150.992	75.5529	50.4828	24.1335	2	1	5.45	1.82	31.8	0	0	0	0	0	0	0	8.42	5.07	169	154	1.11	4.69	2.17	78.2	445.9	11.2	2.66	1.33	4.45	13.8	25	5.3	0.57
677	1	54	72.9044	141.434	72.3267	58	22.507	2	1	4.78	2.39	33.4	0	1	0	0	0	0	0	6.27	4.82	181	154	3.07	1.51	1.09	68.5	402.4	10.1	3.67	4.15	4.79	13.9	22	5.03	0.18
678	0	52	70.2652	135.107	71.2979	66.4328	23.6879	2	1	3.44	2.08	44.5	0	0	0	0	0	0	0	4.96	4.44	134	145	1.5	0.32	1.39	34.4	307.1	22.1	3.29	0.99	7.3	22.3	30	4.01	0.15
679	1	55	69.5415	130.194	75.7162	50.2674	21.9217	2	1	3.99	1.31	46.8	1	0	0	0	0	0	0	6.12	4.93	206	152	2.46	2.58	1.23	80.6	338.1	12.2	2.61	1.67	6.23	13.9	11	4.4	0.32
680	1	62	68.7695	137.371	79.9456	64.2638	23.9537	2	1	3.07	2.02	40.9	0	1	0	1	0	0	0	7.03	4.56	269	142	1.55	0.87	2.11	87.5	237.9	10.2	3.52	2.83	4.94	13.1	8	4.89	0.45
681	1	52	65.8264	134.903	85.2253	55.987	24.2286	2	1	5.98	3.18	34.5	0	0	0	0	0	0	0	6.03	4.28	316	128	2.55	0.79	1.13	62.7	295.2	10.8	2.31	1.49	4.82	13.8	19	4.03	0.34
682	1	48	65.8238	134.092	71.3897	64.4165	22.5771	2	1	6.43	3.1	34.6	0	1	1	0	0	1	0	4.17	4.79	200	156	2.14	1.78	0.99	74.8	398.4	9.7	3.57	1.7	6.68	22.1	20	2.19	0.22
683	1	54	65.0896	135.566	78.4413	54	24.2173	2	1	2.92	2.43	43.9	0	1	1	0	0	0	1	10.39	5.39	235	164	1.87	1.81	0.89	66.6	268.1	11	2.94	1.31	8.01	19.8	20	7.16	0.29
684	1	51	65.0094	133.215	78.3004	63.7475	23.6473	2	1	5.98	3.18	34.5	0	0	0	0	0	0	1	9.49	3.63	176	104	3.66	1.04	0.84	71.3	103.6	13	3.68	4.84	4.83	14.3	24	7.55	0.4
685	1	50	76.7287	154.882	76.1172	51.2717	22.7645	2	1	6.43	3.1	34.6	1	1	1	1	0	0	0	6.23	5.18	123	163	2.16	1	0.95	57.1	238.8	11.8	2.26	1.91	9.76	22.1	27	3.56	0.31
686	1	51	64.0392	143.674	78.5422	63.3818	23.6094	2	1	6.3	2.24	33.5	0	1	1	1	0	0	0	4.73	4.17	186	137	1.73	0.68	1.21	74.7	297	11.4	3.43	1.47	7.08	13.5	23	3.13	0.35
687	1	55	63.946	132.337	74.9088	50.1245	23.9776	2	1	5.29	1.05	46.5	0	0	0	0	0	0	0	5.03	4.46	244	139	4.57	1.55	1.12	74.1	513.7	10.5	3.02	2.01	5.52	13.7	16	2.02	0.25
688	1	55	62.7195	139.952	72.2168	67.5685	22.0356	2	1	5.29	1.05	46.5	0	0	0	0	0	0	0	7.07	4.9	162	149	2.24	8.5	0.79	63.3	250.7	17.4	2.66	2.93	4.92	12.5	12	3.79	0.31
689	0	55	70.4309	129.461	71.3923	51.5929	23.4497	2	1	5.42	2.47	33.7	1	1	0	1	0	0	0	5.02	4.86	225	138	2.18	1.69	1.47	60.3	305.2	10.1	2.94	2.97	5.61	15	55	2.91	0.73
690	1	53	71.4892	136.804	80.072	51.8317	22.0965	2	1	5.11	2.57	33.5	1	1	0	0	0	0	0	9.7	5.85	283	170	2.29	1.08	0.67	100.3	671.3	11.9	1.92	8.27	5.46	13.1	31	6.51	0.53
691	1	48	74.7003	128.343	72.4565	52	23.3491	2	1	5.37	2.38	34.6	1	1	0	1	0	0	1	8.73	4.5	181	132	1.8	1.71	1.01	71.1	281.6	10.2	3.32	2.39	5.95	11.9	15	5.63	0.48
692	1	54	73.6626	133.739	69.8105	52.1043	21.8405	2	1	2.9	2.59	39.2	1	1	1	0	0	0	1	5.36	4.01	153	129	1.05	1.47	1.42	59.9	254.2	9.4	2.59	0.49	12.47	26.8	19	2.33	0.36
693	0	48	73.0814	127.108	84.2563	52.167	25.2141	2	1	4.26	1.44	38.8	1	0	0	0	0	0	0	3.11	3.96	141	118	2.32	2.87	1.61	56.9	204.7	12.5	2.14	0.29	4.86	15.6	14	1.38	0.16
694	1	48	70.6886	144.403	71.7282	52.2922	19.4789	2	1	4.65	1.28	39.7	1	0	0	0	0	0	1	5.6	4.85	206	149	1.43	1.11	1.27	74.8	300.9	8.9	1.76	76.92	5.28	12.2	9	3.39	0.42
695	0	57	87	146.983	81.843	52.4233	23.2181	2	1	4.66	1.3	45.8	3	0	0	0	0	0	0	4.95	4.35	190	131	2.5	3.65	1.87	58.4	208.3	10.2	2.8	2.12	7.89	13.7	11	2.8	0.31
696	0	55	70.2407	139.687	77.7572	52.4827	25.2154	2	1	5.16	2.71	32.5	1	1	0	1	0	0	0	6.31	4.57	269	134	3.54	1.67	1.01	53.7	249.7	10.4	3.2	2.08	4.18	13.6	20	3.16	0.3
697	1	55	69.0394	133.375	69.3906	52.6076	22.5919	2	1	2.87	1.99	39.6	1	0	0	0	0	0	0	6.5	4.54	226	132	1.67	1.12	0.89	74.9	333.6	10.1	3.52	1.36	6.32	14.2	51	3.94	0.44
698	0	54	67.9488	123.321	86.2871	52.6578	24.8913	2	1	4.48	1.48	47.4	1	0	0	0	0	0	0	4.91	4.45	118	141	2.95	1.71	2.75	71.9	450.6	28	2.68	9.29	5.42	15.4	23	3.04	0.32
699	1	67	66.3705	159.637	78.6586	52.9784	23.0185	2	1	2.9	1.77	40.9	1	1	0	0	0	0	0	7.67	4.25	220	129	1.45	0.92	1.06	94.9	416.3	10.7	3.63	2.11	4.42	14.2	10	5.02	0.46
700	1	51	58.5658	146.402	75.946	52.991	25.436	2	1	3.52	2.96	41.6	1	1	1	0	1	0	0	7.98	4.03	268	124	1.97	4.09	0.72	87.9	469.5	9.7	3.7	1.09	9.57	15.3	26	4.1	0.48
701	1	57	63.6625	157.15	77.7282	53.041	23.3716	2	1	2.85	2.2	38.3	1	1	1	0	0	0	1	6.95	4.5	187	136	1.42	1.02	1.01	52.8	266.2	11.9	2.61	2.34	8.1	17.2	19	4.06	0.48
702	1	58	71.2482	126.822	78.9989	53.1058	21.8816	2	1	5.74	1.97	34.5	1	0	1	0	0	0	1	5.39	4.78	170	147	3	2.98	1.28	72.2	321.4	11.3	2.15	4.11	4.69	13.9	22	2.95	0.39
703	1	51	70.5705	137.291	75.7944	53.1215	20.8412	2	1	3.88	1.3	38.7	2	0	0	0	0	0	1	4.53	4.52	269	147	2.14	0.73	1.34	69.8	313	11.4	2.63	3.58	7.42	14.3	23	2.61	0.4
704	1	56	67.4128	136.681	77.8751	53.225	20.7988	2	1	7.13	1.77	32.6	1	1	1	0	0	0	1	5.73	3.69	206	113	3.43	6.19	0.72	111.4	351.8	10.2	3.24	2.64	7.35	18.3	7	3.27	0.41
705	0	55	70.8508	144.177	74.102	53.3256	22.372	2	1	5.68	2.33	34.8	1	0	0	0	0	0	0	5	4.19	270	132	3.68	1.48	0.99	41.1	246	10.8	2.98	0.12	5.34	14.5	9	2.37	0.16
706	1	54	72.3243	136.541	68.5097	53.4957	25.2001	2	1	4.58	1.47	37.8	1	0	1	0	0	0	0	5.62	5.04	156	151	3	1.33	1.14	64.7	252.4	11.4	2.45	1.62	10.13	26.9	6	3.88	0.21
707	1	57	72.2933	133.439	78.2165	53.8627	20.8968	2	1	4.87	2.11	34.4	1	0	1	1	0	0	1	3.95	3.69	178	113	1.53	0.81	1.01	83.5	392.2	10.1	2.75	1.86	7.61	20.4	11	2.07	0.19
708	1	52	65.4924	136.334	70.2682	53.8752	23.1923	2	1	3.02	1.85	42.1	1	0	1	0	0	0	0	6.64	4.58	183	135	1.5	1.46	1.08	58.5	309.5	10.1	2.62	2.35	7.15	18.8	31	4.01	0.42
709	0	58	78.9019	149.916	79.8977	53.9445	24.733	2	1	3.76	1.34	42.2	1	0	0	0	0	0	0	5.21	3.97	215	113	1.76	3.87	1.58	54.4	191.9	11.4	2.21	1.88	6.12	17.3	18	3.47	0.36
710	1	64	68.7027	126.739	71.5734	54	22.681	2	1	4.07	1.26	42.5	1	0	1	0	0	0	0	5.42	4.84	197	148	2.7	1.11	0.95	76.4	305.9	10.9	4.59	2	7.22	18.5	15	3.66	0.26
711	1	50	68.6499	142.332	74.1488	54.0712	17.8129	2	1	2.94	3.02	47.6	2	0	0	0	0	0	0	7.08	5.17	214	151	1.74	0.72	0.94	70.1	367.9	11.2	2.19	1.63	5.18	12.5	12	3.56	0.39
712	1	50	63.0299	128.72	81.4661	54.1012	26.747	2	1	3.32	2.05	37.3	1	1	1	1	0	0	1	7.05	3.95	294	133	2.08	1.85	0.66	54.3	402.8	12.4	3.1	2.44	8.79	17.4	12	4.37	0.45
713	1	58	62.7695	138.345	75.9378	54.4302	23.1355	2	1	5.4	2.72	33.2	1	0	0	0	1	0	1	7.17	5.75	152	182	3.05	2.83	1.28	100.9	642.6	30	2.73	1.53	11.79	13.6	68	4.02	0.36
714	0	58	72.4942	123.241	85.2901	54.5042	27.6677	2	1	5.06	1.87	34.6	1	0	0	0	0	0	0	4.5	3.74	247	106	2.97	1.03	1.01	53.9	229.6	24.4	3.22	3.54	5.08	13.6	40	2.62	0.44
715	0	57	65.557	130.098	73.341	54.7111	23.0711	2	1	6.66	1.17	40.3	1	0	1	0	0	0	0	5.56	4.78	222	142	4.08	0.55	2.07	50.7	410.9	11.6	3.39	3.03	5.14	13.5	14	2.61	0.49
716	1	57	69.9036	157.714	74.0718	54.7961	20.4313	2	1	5.04	1.88	34.3	1	0	0	0	0	0	0	5.84	4.8	232	146	1.36	0.71	1.36	65.9	321.2	10.6	3.6	1.48	6.03	14.5	19	3.47	0.28
717	0	58	67.0457	121.058	74.4042	55.9455	22.4569	2	1	5.57	1.68	31.6	1	1	1	0	0	0	0	8.71	3.98	202	121	3.26	2	1.24	63.2	271.4	11.8	4.19	2.81	14.77	17.7	17	7.64	0.4
718	1	56	73.2489	134.649	78.2237	56	21.4956	2	1	3.31	2.11	41.7	1	1	0	0	0	0	0	5.71	5.25	238	152	1.11	2.79	0.81	97	851.3	11.5	3.08	5.64	4.99	12.2	31	3.13	0.32
719	0	49	69.3044	147.347	85.4998	56.0976	25.9905	2	1	3.54	1.85	40.7	1	0	1	0	0	0	0	4.35	3.89	147	116	2.09	3.87	3.26	54.4	277.8	12.7	1.91	0.3	4.95	16.3	7	1.62	0.34
720	0	54	68.4214	127.516	77.0385	56.182	27.9572	2	1	5.21	1.88	34.5	1	0	0	0	0	0	0	3.45	3.62	122	115	1.51	0.52	1.5	44.6	244	22.8	2.61	2.59	4.52	14.5	29	1.19	0.33
721	1	53	63.3885	129.324	64.0764	56.54	25.3775	2	1	4.84	1.75	33.5	1	1	0	0	0	0	1	6.36	4.79	155	147	1.96	2.38	0.95	70	419.1	10.9	3.03	1.95	8.65	14.7	12	4.1	0.41
722	1	56	74.5026	131.38	66.1239	56.7841	23.4103	2	1	5.39	4	34.8	1	1	1	0	0	0	0	10.01	4.48	285	141	2.17	0.57	1.17	69.2	275	9.5	3.72	1.98	8.78	19.4	9	5.2	0.68
723	0	52	72.1256	139.899	71.0391	57	21.4582	2	1	3.63	2.98	37.3	3	1	1	0	0	0	0	6.47	4.49	254	137	2.04	1.53	1.08	54.8	303.9	11.8	2.56	0.96	4.96	12.5	10	2.55	0.42
724	0	55	70.8483	150.82	76.4468	57	19.8287	2	1	5.45	1.82	31.8	1	0	0	0	0	0	0	4.48	4.59	131	149	3.15	1.66	1.85	74.1	437.9	10	2.9	4.32	4.91	12	16	2.33	0.32
725	0	56	77.6886	141.388	80.4002	57	21.4962	2	1	5.54	5.23	33.6	1	0	0	0	0	0	0	8.49	4.67	253	142	2.85	3.98	1.03	49.7	361.8	10.8	2.06	1.75	5.77	13.7	24	2.76	0.35
726	1	51	69.7374	149.314	77.7477	57.6936	22.1599	2	1	4.9	0.84	46	1	0	0	0	0	0	1	9.47	3.57	100	111	2.18	1.95	1.29	68.8	363.2	9.8	3.22	2.23	5.94	15.2	20	8.03	0.56
727	1	59	71.9849	143.574	82.4626	57.79	21.5428	2	1	3.27	2.28	42.4	1	0	0	0	0	0	0	6.83	5.45	160	167	1.93	2.17	0.89	64.9	267.4	11.3	2.32	1.3	4.79	11.2	23	4.22	0.23
728	1	56	63.9306	129.289	72.2094	57.9299	21.1638	2	1	3.04	2.26	42	1	0	0	1	0	0	1	7.6	4.62	227	150	1.42	1.12	1.23	69.1	332.1	10.8	3.86	3.27	4.46	12.8	21	5	0.32
729	1	57	70.726	146.967	75.7554	57.9323	27.3389	2	1	2.88	2.51	44.7	1	1	0	1	0	0	0	6.93	5.14	198	149	1.52	1.13	0.93	66.3	414.5	11.7	3.04	1.19	5	12.9	55	3.91	0.34
730	0	50	61.0877	150.892	83.2258	57.9555	21.859	2	1	6.71	1.99	34.6	1	1	0	1	0	0	0	8.45	4.99	354	146	3.02	5.83	0.95	117.6	477.9	10.4	3.65	1.93	5.68	13.2	60	6.08	0.25
731	1	52	66.0676	137.727	65.7579	58	22.024	2	1	5.6	2.04	33.6	1	0	1	0	0	0	0	9.7	5.37	185	163	3.52	2.03	1.02	80.2	380.9	10.7	3.95	3.82	5.86	32.5	14	7.1	0.49
732	1	52	72.7065	141.696	74.7373	58	26.4437	2	1	5.52	1.16	42	3	1	1	0	0	0	1	6.53	4.61	177	149	1.83	6.64	0.93	84.9	320.3	9.8	3.57	2.52	7.96	15.9	28	4.13	0.51
733	0	54	68.0977	135.233	67.278	58	21.1953	2	1	4.41	1.56	41	2	0	0	0	1	0	0	4.64	4.56	86	131	2.41	1.52	1.46	66.5	347	10.6	3.3	1.73	4.84	14.6	14	2.85	0.18
734	1	57	68.9139	144.721	72.9528	58	24.2883	2	1	5.81	1.99	33.8	1	1	0	0	0	0	0	5.07	5.72	148	180	3.92	1.33	1.58	108	435.8	10.8	2.73	1.16	8.89	13.1	15	2.42	0.41
735	1	57	69.6385	132.962	70.2597	58	24.3602	2	1	5.14	2.33	34.9	1	1	1	0	0	0	1	7.12	5.04	215	156	3.35	3.74	0.85	86.3	257.1	9.9	2.91	2.02	10.77	17.4	28	4.34	0.25
736	1	59	75.7435	131.027	70.6907	58	23.5388	2	1	3.48	2.67	41	2	1	0	0	0	0	0	4.87	3.76	110	130	2.17	1.49	0.69	80.1	377.2	10.5	2.56	1.83	5.02	13.7	18	2.76	0.32
737	0	52	67.686	149.875	78.7119	58.0405	23.1815	2	1	6.04	2.51	34.7	1	0	0	0	0	0	0	5.34	4.21	219	129	4.14	1.39	1.2	53.1	337.3	10.1	2.84	0.34	5.08	13.7	17	2.3	0.25
738	0	60	70.6628	146.621	76.1531	58.2574	21.3382	2	1	3.04	1.64	44.9	1	1	1	1	0	0	0	6.37	4.72	211	146	1.54	1.24	1.01	73.8	274.9	10.4	3.91	1.95	7.66	17.6	15	4.38	0.21
739	1	55	75.1028	130.949	72.4374	58.4434	22.6795	2	1	3.64	1.54	39.3	1	1	1	0	0	0	0	8.57	4.99	424	119	2.14	1.63	0.86	85.2	501	11.4	4.98	1.24	19.28	30.2	23	6.43	0.49
740	0	53	66.1039	135.121	78.6157	58.6281	21.6666	2	1	4.51	1.54	46.3	1	0	0	0	0	0	0	4.27	3.85	191	125	2.75	0.82	1.4	70.2	336.4	10.8	2.66	6.55	6.21	15.4	17	2.39	0.24
741	0	50	70.6278	145.985	75.1286	58.6357	22.8691	2	1	5.03	1.89	33.1	1	0	0	0	0	0	0	5.24	3.92	244	107	1.88	2.17	0.95	69.1	421.7	10	3.79	2.58	12.24	30.8	11	2.85	0.27
742	0	58	71.9309	134.89	72.7805	59	20.7363	2	1	6.54	1.18	47.2	3	1	0	0	0	0	0	4.37	4.51	284	138	2.46	1.64	1.78	63.1	236.2	10.6	3.51	1.46	6.87	14.4	18	2.7	0.3
743	0	54	71.4452	121.016	88.1646	59	23.4908	2	1	4.82	2.01	33.6	1	0	0	1	0	0	1	6.04	4.23	143	126	3.35	1.29	1.13	70.7	404.9	11.2	2.81	0.19	9.89	14.8	31	3.73	0.24
744	0	56	77.0511	138.396	73.6447	59.7023	21.137	2	1	5.19	2.13	34.1	1	0	0	0	0	0	0	4.72	4.43	140	130	2.89	2.44	1.25	80.6	445.8	10.4	2.65	2.07	4.86	14.1	20	2.29	0.2
745	1	53	64.2779	140.07	74.3129	59.8346	21.553	2	1	5.33	1.99	33.5	1	0	0	0	0	0	0	5.55	4.71	216	148	2.62	1.3	1.97	96.6	395.5	11.5	1.37	6.35	5.4	14.6	18	3.18	0.31
746	1	58	72.7977	132.754	74.6718	59.97	25.6466	2	1	2.9	1.99	39.3	2	1	1	0	0	0	0	9.8	4.15	296	128	1.59	1.93	0.78	62.3	359.6	11.2	4.47	3	7.27	15.3	13	6.94	0.67
747	1	50	69.5799	135.456	72.0797	60.0063	21.921	2	1	3.48	3.21	45.3	1	0	0	0	0	0	0	5.74	5.73	147	178	1.93	1.02	1.2	72.2	334.1	11.2	2.38	1.32	5.09	13.2	29	3	0.31
748	0	55	73.5062	135.614	81.831	61.6156	24.1754	2	1	4.65	1.28	39.7	1	0	0	0	0	0	0	8.01	4.7	231	145	3.45	2.08	1.04	86	483	10.1	3.18	1.91	8.5	14.9	13	5.4	0.45
749	1	52	75.9415	127.141	76.3385	61.9126	23.479	2	1	4.75	2.03	34.2	1	1	0	0	0	0	0	4.36	6.72	132	192	3.16	1.41	0.88	89.2	491.2	11.2	4.01	0.74	4.55	12.7	26	2.83	0.31
750	1	52	72.0224	149.63	82.9642	62.0694	25.8914	2	1	5.57	1.76	34.4	1	0	1	0	0	0	1	7.34	5.21	117	179	3.07	1.02	2.25	53.9	290.3	9.7	3.23	13.42	14.22	19.5	25	5.02	0.46
751	1	56	77.0968	135.456	69.6397	62.8228	21.3038	2	1	5.59	1.79	34.6	1	0	0	0	0	0	0	5.73	4.29	114	130	3.68	3.12	1.63	69.6	328.4	11.3	2.49	0.27	5.15	15.2	19	3.33	0.32
752	0	61	78.0087	140.514	87.5233	62.9864	28.8647	2	1	5.73	2.5	34.2	1	1	0	0	0	0	0	7.83	4.67	218	135	3.63	0.95	1.61	48.6	317.9	10.6	2.79	1.95	4.68	12.7	8	4.72	0.43
753	1	60	71.3144	129.76	84.453	63.0137	20.8853	2	1	5.1	2.9	32.5	1	1	1	0	0	0	0	6.98	4.78	234	151	2.66	4.52	0.88	88.9	279.2	10.1	2.74	1.18	15.92	28.4	12	3.37	0.3
754	1	56	72.553	136.569	69.7597	63.0411	23.8529	2	1	2.66	2.16	40.6	1	1	0	0	0	0	0	7.45	4.29	209	133	1.63	0.89	0.84	75.3	423.5	11.3	3.36	1.13	4.35	13.3	23	4.45	0.43
755	0	50	72.2331	145.6	78.3372	63.1125	22.7593	2	1	4.9	2.28	34.5	1	0	0	0	0	0	0	9.67	5.4	262	122	2.86	0.91	1.61	46.2	303.1	12.6	2.99	1.55	4.57	12.6	11	7.94	0.49
756	1	55	64.0944	151.056	75.7574	63.1327	23.4721	2	1	3.36	4.15	47.4	2	1	1	0	0	0	0	10.17	5.4	337	161	1.88	1.29	1.03	72	446.9	11.9	3.37	1.71	5.95	12.5	68	5.17	0.66
757	1	56	70.4373	140.439	78.323	63.3717	24.0918	2	1	5.15	2.69	34	1	0	0	1	1	0	0	12.12	3.71	665	105	2.06	1.1	3.29	113.8	302.4	12.3	6.96	1.76	5.39	17.5	54	8.28	0.98
758	1	54	72.5038	152.289	75.9895	63.3928	25.3859	2	1	5.16	1.71	34.2	2	1	0	0	0	0	0	7.2	4.98	147	160	1.96	1.14	1.19	112	477	11.6	3.13	2.18	5.51	14.1	22	4	0.47
759	0	67	72.9672	145.612	77.0071	63.5017	23.4964	2	1	6.98	2.13	32.5	3	1	0	0	0	0	0	4.99	4.11	168	127	3.52	0.67	1.5	62.3	372.2	10.9	3.31	1.7	8.56	12.3	14	2.3	0.3
760	1	55	74.2182	130.191	77.6903	63.7441	24.2987	2	1	5.28	3.42	34.7	1	1	1	1	0	0	1	7.55	4.61	204	147	1.81	1.57	2.48	75.4	246.4	11.3	3.51	2.14	10.57	19.8	31	3.31	0.58
761	0	56	64.4125	132.033	80.1058	63.9032	21.4836	2	1	5.36	1.09	42.3	2	0	1	0	0	0	0	7.47	4.64	208	132	3.48	3.15	0.75	56.2	299	10.2	2.86	0.23	11.76	16.7	20	5.14	0.38
762	1	55	72.6415	140.683	77.8254	64.7263	23.3749	2	1	3.39	2.55	35.9	1	1	1	1	0	0	1	6.96	5.3	232	155	1.48	2.66	0.82	73.7	429.3	10.3	2.8	0.62	6.7	15.7	16	3.74	0.5
763	0	63	66.1767	123.479	73.5015	64.8583	25.9041	2	1	4.6	1.21	44.9	1	0	0	0	0	1	0	3.97	4.12	143	126	2.98	1.34	0.96	53.4	206.6	11.5	3.21	2.01	5.75	14.9	22	2.44	0.21
764	1	50	69.933	129.792	75.134	65.6034	27.1033	2	1	3.91	1.41	41.3	1	0	0	0	0	0	0	4.25	5.33	133	162	2.63	0.72	0.97	76.8	268.3	11.9	3.48	0.89	5.81	15.4	21	2.28	0.29
765	1	61	72.0633	132.527	77.0954	65.6114	24.5306	2	1	5.09	2.23	32.8	1	1	0	0	1	0	0	6.32	4.23	137	130	3.45	0.95	1.15	71.8	318.8	10.3	3.17	10.16	4.61	15.8	7	3.66	0.24
766	1	51	70.0378	142.57	78.3363	65.6622	21.4865	2	1	4.32	1.42	37.4	1	0	0	0	0	0	1	4.24	4.75	157	141	2.88	1.13	1.12	70	526.2	11.2	2.99	3.84	4.73	16.3	26	2.37	0.27
767	0	54	75.0594	117.023	72.4777	65.671	22.119	2	1	6.08	2.72	34.2	1	1	0	0	0	0	0	6.34	5.02	200	146	3.59	1.48	1.7	54.6	304.6	12.2	2.91	5.8	4.58	13.4	7	2.97	0.44
768	1	53	74.8889	145.102	76.2394	66.7529	24.4118	2	1	2.72	2.49	43.2	1	1	1	0	0	0	0	6.69	4.5	134	139	1.2	1.74	0.85	65.9	439.3	11	2.4	1.46	6.25	13.8	36	3.81	0.29
769	0	63	76.0864	141.999	75.1884	66.756	25.4564	2	1	4.44	1.39	38.3	1	1	0	0	0	0	0	7.53	4.17	219	104	2.87	1.05	1.16	67.2	506.6	12.1	3.03	2.82	4.74	16.2	15	5.6	0.41
770	0	50	72.9012	136.096	78.6232	66.7986	24.498	2	1	4.18	1.38	45.3	1	0	0	0	0	0	0	5.04	4.5	284	137	2.34	1.08	1.45	83.8	327.9	10.7	4.24	7.18	7.65	14.9	16	3.26	0.32
771	0	52	70.519	152.3	79.4612	67.7595	26.8213	2	1	4.95	2.07	33.8	1	1	0	0	0	0	0	5.29	4.32	150	131	2.84	1.36	1.53	60.5	233.3	10.4	2.59	2.03	4.99	13.6	49	2.5	0.42
772	1	52	75.7166	149.295	72.9357	67.7977	22.8188	2	1	8.75	2.03	34.2	1	1	0	0	0	0	0	7.31	5.29	163	155	6.5	2.03	3.17	75.6	458.9	11.1	3.43	12.29	4.04	13.2	13	4.58	0.54
773	1	62	71.3383	123.373	64.9231	67.8673	21.5415	2	1	2.84	3.11	40.2	2	1	1	0	0	1	0	7.99	3.89	225	119	1.75	0.88	0.76	110.3	366	11	4.28	2.1	6.78	15.8	23	4.01	0.51
774	0	61	73.3984	160.588	81.0446	34.6487	25.5084	3	1	3.89	1.17	42.9	1	0	0	0	0	0	0	4.87	4.64	204	124	2.03	0.9	1.43	55.2	251.2	12.5	3.2	1.25	5.16	15.1	12	3.13	0.34
775	1	50	82.5555	135.099	74.6935	35.1367	20.6209	3	1	3.48	1.53	43.1	1	1	0	0	0	0	1	6.7	2.2	200	69	1.55	0.95	1.18	142.7	180.1	10.1	3.35	6.27	7.89	14.4	40	4.59	0.37
776	0	64	58.8916	129.626	74.8823	54	23.3936	3	1	4.53	0.93	42.4	1	1	0	0	0	0	0	6.63	4	185	124	2.15	1.08	1.73	61.4	249.8	11.4	2.76	1.8	6.92	13	22	5.09	0.56
777	1	50	72.3431	146.578	71.9425	53	23.8707	3	1	6.42	1.51	34.2	1	0	0	0	0	0	0	4.87	4.54	250	147	3.5	2.88	1.65	78.3	523.9	10	2.8	1.55	5.59	12.7	19	2.88	0.32
778	1	55	70.8085	131.083	78.3874	40.1941	21.0669	3	1	3.65	2.45	34.2	2	0	0	0	0	0	0	9.53	4.91	337	124	2.39	1.04	0.88	76.6	338	11.9	4.24	1.36	7.34	14.8	17	6.45	0.47
779	0	52	78.027	124.795	75.9081	40.6211	24.5362	3	1	4.65	1.78	34.4	1	0	0	0	0	0	0	6.32	4.25	204	126	2.67	1.16	1.49	51.5	255.6	11.3	2.71	1.98	4.46	13.5	21	4.02	0.38
780	1	58	70.164	136.353	76.0831	53	25.8642	3	1	2.92	1.5	48.9	1	1	0	0	0	0	0	5.62	5.07	178	159	1.46	0.73	1.02	66.7	208.7	11.1	2.28	2.01	6.12	14.5	87	3.68	0.25
781	0	62	69.7035	127.188	73.6555	41.2456	21.4015	3	1	4.03	1.17	42.2	1	0	0	0	0	0	0	5.74	4.39	219	137	2.43	1.27	1.01	59.8	307.4	29.1	2.97	1.21	5.55	14.5	38	3.51	0.39
782	1	51	69.3469	128.066	81.6859	41.9244	23.2448	3	1	5.09	1.25	34.1	1	0	0	0	0	0	0	5.44	4.33	151	138	3.24	3.02	0.92	76.5	370.5	10.8	3.52	1.62	5.69	14.6	15	3.44	0.31
783	1	60	72.2145	132.098	72.794	42	25.1559	3	1	4.1	0.99	47.8	1	1	1	1	0	0	0	4.43	4.12	135	126	2.38	1.32	1.19	91.3	615.4	10.6	3.56	13.14	7.54	15.6	39	2.9	0.36
784	1	53	80.0182	148.226	80.6838	43	22.4112	3	1	3.32	1.25	39.7	1	1	1	0	0	0	0	5.04	4.13	199	120	1.84	2.36	1.12	54.2	433.4	10.7	3.73	2.1	8.52	25.1	14	3.53	0.18
785	0	49	66.0224	137.586	79.6891	43.1803	20.6401	3	1	3.83	1.63	34.6	1	1	1	0	0	0	0	7.3	3.6	203	111	2.27	1.5	1.23	81	285.5	10.1	3.14	3.62	11.59	17.7	13	5.07	0.31
786	0	56	69.8209	137.764	76.9464	54	20.9531	3	1	4.12	3.24	34.2	1	1	0	0	1	0	1	6.47	4.7	274	133	2.26	1.61	2.98	110.2	390.2	10.2	3.19	3.49	4.97	15.9	21	4.02	0.36
787	1	67	67.5828	155.064	67.1875	55	24.0159	3	1	3.49	1.45	46	1	1	1	1	0	0	0	4.48	4.45	170	127	2.1	1.57	2.38	79.4	478.2	11	2.84	2.47	7.24	22.8	23	2.59	0.29
788	1	61	69.9117	126.925	79.7061	43.7639	21.6373	3	1	2.21	2.98	39.9	1	0	0	1	0	0	0	6.79	4.7	155	146.4	0.99	0.84	0.86	76.4	441.1	12.4	1.88	1.66	5.1	15	12	3.18	0.52
789	0	49	65.1175	142.667	73.1993	43.8773	24.119	3	1	6.17	1.54	34.6	2	1	1	0	0	0	0	7.64	4.44	214	133	4.16	1.27	1.34	55.9	253.7	10.5	4.77	1.69	7.08	15	15	5.55	0.32
790	1	49	67.6164	137.376	77.1062	45.5359	18.4364	3	1	3.61	1.57	44.4	2	0	0	0	1	0	1	6.88	4.41	106	142	2.08	1.43	0.94	66.7	372.7	13	2.3	3.73	5.11	11.8	24	4.7	0.43
791	1	52	62.0597	133.51	66.2678	45.6188	22.5034	3	1	4	0.96	42	1	0	0	0	0	0	1	11.59	4.31	221	117	2.06	0.98	1.58	64.8	247.3	9.6	3.86	3.13	5.12	11.4	27	9.67	0.54
792	0	55	70.726	123.878	82.0829	45.7688	23.217	3	1	3.37	1.27	40	1	1	0	0	1	0	1	4.82	3.73	192	111	1.81	1.6	0.94	82.2	458.3	10.8	3.55	1.49	5.29	13.4	22	3.16	0.27
793	1	63	68.4762	155.605	68.1996	54	22.1252	3	1	5.11	1.2	34.2	1	1	0	0	0	0	0	4.46	4.4	246	147	3.35	0.39	1.42	62.8	411.9	10.7	3.35	1.55	5.72	17.3	11	3.12	0.12
794	1	57	70.9037	147.494	67.8644	46	25.7162	3	1	3.54	1.44	38.6	1	1	0	0	0	0	1	3.8	4.21	156	140	2.15	1.1	0.86	89.4	368.6	11.4	2.05	0.93	6.78	12.7	14	2.02	0.21
795	1	58	76.3051	143.853	72.9363	55	21.7449	3	1	2.87	1.44	39.8	1	1	0	0	0	0	1	4.41	3.67	119	110	1.54	0.75	0.96	92.9	325.6	12.1	4.19	2.85	6.08	17	42	2.42	0.3
796	0	57	65.3441	133.459	71.9211	47	24.7516	3	1	4.98	1.31	34.6	1	0	0	0	0	0	0	4.07	3.82	128	126	2.5	1.24	1.29	89.1	430.8	11.1	2.49	2.58	5.3	16	9	2.37	0.22
797	1	48	65.7248	132.927	70.4733	47.3398	23.7507	3	1	6.09	1.49	34.7	1	0	0	0	0	0	1	6.55	5	194	151	4.35	1.84	1.12	68.3	319.4	10.4	3.2	1	6.12	12	33	4.43	0.41
798	1	51	68.1127	145.657	77.0584	47.7926	21.6788	3	1	3.96	1.96	33.8	3	1	0	0	0	0	1	5.68	4.55	211	140	2.45	1.32	1.13	69	295.5	11.4	2.22	1.79	4.54	13.3	20	3.22	0.37
799	1	59	63.1821	139.263	81.7315	48	21.4825	3	1	4.23	2.01	31.2	1	1	0	1	1	0	0	8.85	5.49	365	163	3.06	1.03	0.67	83.6	710.4	12.4	5.6	2.06	6.39	11.5	19	5.97	0.61
800	1	53	66.0513	142.228	78.3336	48.0794	22.8182	3	1	5.96	1.48	33.6	1	1	0	0	1	0	0	7.17	4.9	222	151	3.02	2.79	2.86	112.5	571.1	10.5	3.54	3.57	5.94	16.3	17	4.84	0.57
801	1	57	71.9314	135.407	74.1926	48.9054	23.3613	3	1	4.96	1.23	34.7	1	1	0	1	0	0	0	3.61	4.29	261	140	2.95	0.82	1.71	62.5	367	10	2.63	1.76	5.23	11.1	27	2.09	0.19
802	1	51	74.9965	133.851	80.121	49.0692	21.4415	3	1	4.03	1.64	34.9	1	1	0	0	0	0	1	6.88	4.03	308	127	2.52	0.6	1.17	68.9	338.4	11.1	3.14	1.41	6.53	13.7	37	4.73	0.23
803	1	54	64.3538	149.108	68.5094	49.5822	23.6162	3	1	3.68	2.29	32.7	1	0	0	0	0	0	0	10.1	3.75	193	114	2.54	1.31	0.58	38.8	141.3	13	6.28	34.37	6.35	13	97	6.55	0.97
804	1	56	78.189	147.473	76.564	50.4117	24.0594	3	1	4	2.32	34.9	3	1	0	1	0	0	1	8.31	2.66	181	87	2.47	1.65	1.01	107.9	398.4	10.6	2.73	2.84	5.91	14.6	13	4.97	0.65
805	1	49	67.2519	133.261	83.3479	50.9998	24.0607	3	1	5.35	1.35	31.9	1	0	0	0	0	0	0	7.68	4.66	150	142	3.7	1.25	1.02	93.1	505.8	13.8	4.01	2.37	5.52	14.4	13	5.49	0.56
806	0	59	64.6105	126.757	74.4693	51.744	21.3112	3	1	2.9	1.54	48.9	1	1	0	0	0	0	0	5.56	4.54	271	144	1.42	1.9	0.88	51.3	297.2	10.5	3.02	1.1	5.07	14.3	67	3.72	0.21
807	0	48	66.2539	143.173	76.5976	52.3009	24.2215	3	1	7.24	1.53	33.4	1	1	1	0	0	0	0	5.77	4.16	130	127	2.53	7.78	1.2	41.3	333.1	9.5	2.91	2.43	7.92	17.5	31	3.26	0.27
808	1	55	70.6188	136.341	70.903	52.737	22.1159	3	1	7.14	1.57	32.8	1	1	0	0	0	0	1	5.14	8.78	100	201	5.06	3	1.19	114.3	471.1	9.9	3.27	7.14	4.53	10.9	46	2.86	0.49
809	0	52	76.6726	131.616	77.7665	53.153	24.49	3	1	4.88	1.32	34.8	1	0	0	0	0	0	0	6.24	4.65	216	144	3.43	1.48	1.04	43.6	403.5	11.3	2.94	1.72	5.47	12.5	16	4.46	0.34
810	1	63	76.5698	161.382	71.2853	53.6134	22.4457	3	1	5.47	1.57	33	1	1	0	0	0	0	1	5.63	4.57	251	138	0.98	1.19	0.63	79.5	688.8	16.2	3.61	4.57	6.83	11.1	17	3.49	0.35
811	1	56	66.9275	150.558	76.1838	53.9437	25.9372	3	1	2.88	1.53	36.5	1	1	0	0	0	0	0	6.3	4.41	211	138	1.16	1.91	2.76	71.7	310.8	11.4	2.71	2.46	4.31	14	24	4.22	0.37
812	1	52	63.8451	136.584	76.9459	54	23.7751	3	1	3.68	1.04	42.9	1	0	0	0	0	0	1	4.81	4.65	228	155	2.12	1.51	1.14	75.7	367.1	10.5	2.75	0.87	6.58	12.5	42	3.32	0.4
813	0	58	67.8052	122.376	74.5904	54.6912	20.2777	3	1	3.86	2.05	34.2	1	1	1	0	0	0	0	5.29	3.83	203	108	1.97	1.32	1.12	101.4	440.3	9.8	3.61	2.05	6.63	15.6	14	2.93	0.24
814	1	49	70.5307	130.306	80.4838	55.0098	26.6855	3	1	4.18	0.91	41.8	1	0	0	0	0	0	0	4.69	5.18	154	162	2.8	1.82	0.93	59.8	450.1	12	4.21	1.77	6.66	11.4	45	3.29	0.35
815	1	51	78.3239	141.505	81.929	58.9523	22.3747	3	1	4.88	1.32	34.8	0	0	1	0	0	0	0	6.84	5.42	230	165	2.11	0.75	1.22	80	289.8	10.9	4.53	2.47	13.82	17.9	51	3.84	0.57
816	0	50	78.0257	127.829	77.356	52.8731	23.287	3	1	4.96	1.23	34.7	0	0	0	0	0	0	0	4.96	3.8	234	123	3.39	1.28	0.92	51.1	414.2	10.8	2.7	2.65	4.88	16	40	2.54	0.33
817	1	56	76.5519	158.118	82.0759	63.9282	24.5376	3	1	4.88	1.32	34.8	0	1	0	0	0	0	1	5.4	5.42	237	165	1.77	1.81	0.85	67.8	362.6	10.6	3.02	1.35	6.04	13	36	3.34	0.27
818	0	55	57	121.018	68.34	66.554	21.5916	3	1	4.96	1.23	34.7	0	1	0	0	0	0	0	10.22	2.87	140	10.9	2.34	1.63	1.36	46.4	142.7	14.6	3.1	15.86	5.76	14.3	12	9.28	0.49
819	1	57	71.1267	144.46	66.5894	50.5929	23.2286	3	1	4.88	1.32	34.8	0	1	0	0	0	0	0	7.66	4.74	296	148	3.06	3.95	0.97	82.8	374.8	10.8	3.43	1.99	5.7	14.5	14	4.35	0.45
820	1	52	71.1161	136.046	76.0809	52.547	18.7461	3	1	4.96	1.23	34.7	0	1	1	0	0	0	0	5.05	4.86	181	146	3.46	0.59	1.64	75.2	337.9	10	3.11	1.91	6.3	13.6	10	3.15	0.33
821	1	52	70.5538	139.409	74.2699	59.0655	23.0395	3	1	3.67	2.31	34.7	0	0	0	1	0	0	0	6.33	4.94	189	154	3.21	1.75	1	92.2	408.8	11.1	3.07	2.22	5.48	13.5	24	4.33	0.21
822	1	55	70.49	142.115	65.8688	57	25.2891	3	1	4.88	1.32	34.8	0	1	0	0	0	0	1	2.81	3.92	182	99	1.23	0.66	1.02	74.8	421.9	11	2.32	2.76	5.59	13.6	31	1.02	0.51
823	1	48	70.4627	131.257	78.335	61.4547	24.0134	3	1	4.96	1.23	34.7	0	0	0	0	0	0	0	8.87	4.36	324	134	4.54	2.69	2.18	105	772.4	13.1	2.44	4.18	10.5	12	69	6.37	0.51
824	1	58	75.1254	138.832	74.3489	55.6631	22.0165	3	1	3.48	1.48	36.4	1	0	0	0	0	0	1	5.22	4.85	173	142	2.15	0.8	1.06	66.8	350.1	13.5	2.48	1.96	5.77	14.5	8	3.4	0.15
825	0	54	69.9596	135.165	72.5967	57.9107	23.4352	3	1	3.95	2.49	34.2	0	0	0	0	0	0	0	8.65	4.58	178	141	4.44	1.24	1.89	63	510.6	11.2	3.21	2.09	5.35	14.3	22	6.02	0.56
826	1	54	69.5936	122.733	76.3281	50.2954	23.9511	3	1	3.97	1.16	45.4	0	0	0	0	0	0	0	4.78	4.14	111	126	1.39	0.87	0.9	91	562.6	12.4	2.71	4.86	4.59	16.2	29	2.92	0.32
827	0	56	68.0416	141.064	83.9172	49.6011	19.5205	3	1	3.75	0.86	40.6	0	1	0	0	0	0	0	7.29	4.84	239	151	3.74	1.8	1.18	51.7	385.9	16.5	3.43	1.43	5.3	12.3	16	5.48	0.46
828	0	52	67.0921	142.261	76.3941	50.3572	24.8376	3	1	4.18	0.91	41.8	0	0	0	0	0	0	0	3.68	4.29	211	127	2.14	0.47	1.68	64.2	239	11.1	1.93	1.38	5.27	13.9	14	1.57	0.38
829	1	48	67.0913	136.651	74.1801	51.4726	23.0432	3	1	3.68	1.04	42.9	0	0	0	0	0	0	0	6.64	4.38	155	127	1.42	1.11	1.11	67.1	306.5	10.8	2.82	1.99	4.88	17.8	30	3.88	0.35
830	0	53	66.2376	138.307	79.1541	64.2138	20.8271	3	1	2.71	1.44	37.7	0	1	0	0	0	0	0	5.82	5.15	220	150	2.01	1.72	3.27	61	421.3	11.1	2.88	4.29	5	13.9	25	3.41	0.33
831	0	58	66.1449	134.514	64.6939	63.0334	25.1656	3	1	4.18	0.91	41.8	0	1	0	0	0	0	0	7.43	4.35	314	124	4	1.66	0.96	54.5	379.2	11.8	4.17	6.2	5.69	11.8	7	5.68	0.23
832	1	63	66.1139	139.622	78.3301	62.2577	23.9492	3	1	3.68	1.04	42.9	0	1	0	0	0	0	0	6.16	5.71	142	163	2.39	0.99	2.18	99.7	609.6	12.3	2.86	3.18	6.79	12.5	20	3.76	0.26
833	1	54	65.5367	124.681	73.8201	50.1502	25.0243	3	1	3.49	1.45	46	0	0	0	0	0	0	0	4.96	3.74	197	117	3.61	1.17	1.07	94.1	259.2	11.6	2.86	8.08	4.34	14	7	2.93	0.34
834	0	48	64.9255	128.398	70.5205	64.2211	25.4068	3	1	6.94	1.54	33.5	0	0	0	0	0	0	0	7	4.44	293	147	4.76	1.24	2	122.7	404.5	9.7	6.17	6.42	5.52	13.5	15	4.27	0.45
835	0	51	63.9251	151.845	76.0542	59.1054	24.2057	3	1	4.18	0.91	41.8	0	0	0	0	0	0	0	5.2	4.14	274	126	2.86	3.43	1.01	48	213.8	11.4	3.35	1.04	4.93	13	14	2.23	0.24
836	0	53	63.2646	155.472	75.4959	64	20.0729	3	1	3.86	1.02	39.2	0	1	0	0	0	0	0	6.45	4.34	202	132	2.79	2.39	1.04	60	445	10.9	3.39	0.84	4.79	15.4	5	3.8	0.34
837	0	62	62.4452	135.924	77.2907	50.1918	29.2569	3	1	3.08	1.33	38	0	0	0	0	0	0	0	5.99	5.08	343	153	4.79	2.03	1.08	88.8	246.9	47.3	3.56	5.92	4.37	11.2	18	3.05	0.35
838	0	55	65.3827	118.18	81.5015	56.0049	25.3174	3	1	4.66	3.32	34.2	3	1	1	0	1	0	1	6.28	4.4	248	121	2.64	2.92	0.81	61	272.1	10.5	3.5	3.17	13.48	25.4	74	2.44	0.4
839	1	52	65.6911	129.31	77.3098	56.4976	25.1987	3	1	3.01	1.24	40.5	1	1	0	1	0	0	0	4.23	4.62	161	144	1.4	0.7	1.23	111.6	431.6	10.7	2.24	2.52	4.51	13.8	14	2.52	0.38
840	1	56	65.7304	134.862	79.6973	56.526	22.2582	3	1	4.76	1.29	34.8	1	1	0	0	0	0	0	7.05	4.98	227	157	2.82	2.03	0.91	81.9	368.5	11.3	3.05	5.16	5.21	12.4	19	5.3	0.34
841	1	48	63.5895	136.294	82.2492	56.7704	23.9659	3	1	3.66	1.67	34.2	1	1	0	0	0	0	0	4.56	4.04	210	130	2.2	1.87	0.65	94.2	547.7	11.2	2.77	1.35	4.77	12.4	18	2.39	0.28
842	1	55	77.563	146.934	73.3397	56.8728	21.0329	3	1	2.98	1.14	45.8	1	0	0	0	0	0	1	8.51	4.7	113	141	2.81	3.27	1.53	70	476.8	11.1	5.26	2.05	6.78	17.3	11	5.92	0.47
843	1	59	74.3141	151.045	66.5592	57.2315	21.4966	3	1	4.29	2.34	34.2	1	0	0	0	0	0	1	9.65	4.85	225	141	2.77	1.73	0.94	81.6	303.7	13.7	2.02	5.32	7.73	14	26	7.03	0.62
844	1	55	71.086	136.204	69.6908	57.2531	18.5038	3	1	2.84	1.48	36.2	1	1	1	0	1	0	1	4.47	3.86	138	123	1.83	2.12	3.27	83.5	471.6	10.4	2.94	3.24	7.26	16	30	2.44	0.4
845	1	50	63.7134	137.031	74.2618	57.5792	22.7623	3	1	4.53	1.13	44.7	1	1	0	0	0	0	1	4.76	4.83	200	156	2.36	1.61	0.94	69.6	380.5	11.3	3.38	2.98	7.89	12.8	79	2.05	0.6
846	1	64	67.6697	155.259	65.8282	58.1098	23.2644	3	1	4.15	3.42	34.2	1	0	1	0	0	0	0	5.68	5.65	160	163	3.31	1.47	0.53	105.4	456.6	10.6	4.87	2.65	7.48	19.4	44	2.98	0.43
847	1	55	72.4295	131.956	79.202	58.2561	21.1041	3	1	3.59	1.29	47.6	1	0	0	0	0	0	1	4.08	4.87	193	151	2.24	0.81	3.12	69.7	293.1	10.9	2.37	1.78	4.9	11.5	20	2.21	0.46
848	1	57	72.4422	154.467	75.4259	58.2757	22.7158	3	1	3.85	0.91	40.2	1	1	0	0	0	0	0	4.36	4.77	184	140	2.72	3.18	0.76	79.2	345.5	11.1	4.03	3.67	5.24	14.3	23	2.9	0.37
849	0	52	68.5803	140.992	75.7582	58.3566	23.6021	3	1	3.09	1.51	40.8	3	1	0	0	0	0	0	4.6	5.64	176	113	1.41	1.39	1.32	39.9	171.2	10.8	3.23	1.36	5.43	15.9	39	2.86	0.14
850	0	57	74.0957	133.589	71.6534	58.3603	23.659	3	1	4.51	1.92	34.3	1	1	1	1	0	0	0	4.09	2.53	122	89	2.5	1.7	3.21	46.6	276.4	12.1	2.12	2.77	9.54	22.3	21	1.85	0.3
851	1	56	71.3305	140.351	78.3144	58.5289	25.7862	3	1	3.96	3.68	33.5	2	1	0	0	0	0	0	6.72	5.97	194	189	2.69	0.81	0.96	81.5	500.1	11.8	3.03	1.47	4.16	11.9	19	3.85	0.58
852	0	60	64.7732	130.398	79.9557	58.5917	21.3576	3	1	3.42	1.2	43.3	1	1	0	0	0	0	0	6.1	4.93	201	141	1.67	1.85	1.16	58.6	272.2	11.9	3.22	4.7	5.19	12.6	18	4.64	0.18
853	1	56	63.7366	127.956	76.5208	58.6879	20.1615	3	1	5.79	1.47	34.6	1	1	0	0	1	0	0	5.68	5.16	292	146	3	1.92	2.47	56.5	322.6	10.7	3.39	1.68	5.01	12.9	15	3.72	0.41
854	1	57	72.2676	145.259	80.2202	58.9466	23.6674	3	1	3.15	1.39	43.5	2	0	0	0	0	0	1	5.38	4.36	194	139	1.56	1.97	0.97	76.2	277.4	10.7	2.39	0.88	6.72	16	159	3.76	0.18
855	1	55	64.4298	141.627	73.1193	59	23.6438	3	1	4.62	2.94	34.5	1	1	0	0	0	0	0	9.99	5.1	299	154	2.52	3.9	1.22	69.8	548.1	11.6	2.26	1.1	5.47	11.9	36	6.5	0.45
856	1	48	70.1736	119.78	79.9895	59.0443	23.7263	3	1	2.92	1.44	38.7	1	1	0	0	0	1	1	4.62	4.81	172	143	1.56	1.48	0.78	84.4	464.4	10.5	2.84	1.79	4.99	13.3	12	2.7	0.35
857	1	55	63.8628	139.159	77.3216	59.3341	22.6167	3	1	4.53	1.85	34.2	1	0	0	0	0	0	1	6.43	4.55	181	138	1.75	2.71	0.84	77.5	303	11.1	3.09	1.56	8.34	15.1	16	3.92	0.49
858	1	55	70.0316	142.88	73.8142	59.4188	22.5808	3	1	3.82	2.18	33.1	1	0	1	0	0	0	0	18.01	3.85	163	129	2.49	0.58	3.21	121.3	622	14.7	1.8	119.6	15.55	15.1	46	15.42	0.37
859	1	50	72.7153	122.136	81.8828	60.0723	19.7227	3	1	4.4	1.94	32.1	1	1	1	0	0	0	0	11.04	4.74	271	133	2.99	0.88	1.04	47.5	249.2	10.5	4.9	2.43	5.21	38	9	8.43	0.6
860	1	49	70.7882	134.952	67.161	60.8106	22.5617	3	1	4.67	2.25	34.6	1	1	0	0	0	0	1	5.8	4.15	174	130	3.11	2.16	0.78	103.8	383.3	11.1	3.26	3.45	4.93	16.7	20	3.09	0.24
861	0	57	68.6448	153.802	71.5598	61.2858	24.6424	3	1	4.66	1.14	42.6	1	1	1	1	0	0	0	7.13	4.91	202	146	2.7	2.39	1.02	61.1	297.5	13.5	2.37	6.9	11.06	23.7	17	4.35	0.43
862	1	56	74.5818	117.377	79.5382	61.6159	24.0762	3	1	4.22	1.18	45.4	1	0	0	0	0	0	1	4.49	4.16	282	130	2.96	3.34	1.01	74.5	299.5	12.3	2.84	0.9	7.43	15	50	2.61	0.43
863	1	53	68.1521	145.472	84.5956	61.7313	20.34	3	1	3.38	1.29	35.3	1	1	1	0	1	0	1	7.44	3.21	269	91	2.03	1.25	0.8	137.7	453.5	10.3	4.29	3.39	2.57	17.8	8	5.75	0.34
864	1	67	71.6615	145.514	78.2189	61.9048	25.4579	3	1	2.65	1.5	36.3	1	1	0	0	0	0	1	9.09	4.52	241	133	1.4	0.56	1.05	94.2	288	10.8	6.15	3.44	7.71	17.1	16	6.77	0.59
865	1	52	67.3807	140.841	74.7868	62.5005	26.5751	3	1	4.05	0.83	37.4	1	0	0	0	0	0	0	6.61	4.31	111	132	2.78	0.95	0.78	76.9	363	13.1	3.64	1.65	6.42	13.9	10	5.22	0.42
866	1	49	71.4212	127.412	79.5575	62.5944	24.6273	3	1	4.5	2.24	34.5	1	1	0	0	0	0	0	5.88	5.01	189	153	2.88	1.11	1.19	113.1	553.9	11.3	2.69	1.58	4.8	13	17	2.95	0.37
867	1	50	69.724	138.45	74.4679	63.443	24.2595	3	1	4.23	1.09	46.6	1	0	0	0	0	0	0	4.55	4.97	151	153	2.49	2.34	0.77	64.4	400	12	2.71	2.54	5.42	12.3	51	3.1	0.24
868	1	51	70.3924	145.778	68.7287	64.1935	23.2481	3	1	2.71	1.44	37.7	1	0	0	0	0	0	1	5.78	4.07	239	127	1.64	0.52	0.91	77.7	272.7	11.3	3.18	3.35	4.65	16.8	11	3.81	0.4
869	0	60	66.4666	124.574	62.9147	65.9032	27.5984	3	1	3.41	1.24	40.5	1	1	1	0	0	0	0	5.84	3.01	200	91	1.8	1.69	0.93	134	339.4	13	3.36	4.27	6.56	18.5	8	3.54	0.41
870	0	57	70.9241	136.93	79.7211	66.2866	26.0516	3	1	3.68	1.04	42.9	1	0	1	0	0	0	0	6.24	4.19	251	123	4.93	2.17	1.65	94.3	297.2	9.7	3.06	3.67	15.55	37.8	16	3.38	0.22
871	1	63	63.458	150.246	80.3264	66.3415	23.8458	3	1	4.06	3.21	34.5	1	0	1	0	0	0	0	5.87	5.46	210	168	2.94	0.77	0.87	68.7	339.2	10.8	4.02	3.31	4.84	11.8	126	3.68	0.32
872	1	57	64.9354	154.057	76.4567	67.5274	22.9474	3	1	4.5	3.23	33.2	1	0	0	0	0	0	0	4.69	3.94	186	131	3.04	1.1	1.12	75.4	369.6	10.4	2.71	0.74	6.78	13.5	17	2.46	0.27
873	1	58	65.5107	137.36	75.027	35.7234	20.6324	4	1	5.89	1.94	28.9	3	0	0	0	0	0	1	9.02	4.62	240	152	3.87	1.26	1.54	69.8	282.7	10	2.53	1.96	5.08	13.5	12	6.38	0.46
874	1	54	66.9911	157.24	83.1701	37.0496	23.0541	4	1	2.99	2.49	34.2	2	0	0	1	0	0	1	7	4.36	294	140	1.57	1.1	0.99	77.2	239.3	10.7	2.69	1.24	8.27	13.9	11	3.74	0.59
875	1	56	74.9405	129.355	70.8335	37.6931	22.637	4	1	2.61	2.02	34.2	1	0	0	0	0	0	0	8.06	4.03	181	124	1.28	0.55	1.06	96.1	511.2	11.1	3.05	2.07	5.1	15.1	9	4.93	0.47
876	0	55	68.928	152.337	71.6391	38.6956	22.0534	4	1	6.39	1.19	34.8	1	1	1	0	0	0	0	4.8	4.72	171	138	4.15	1.2	1.47	61.2	265.6	10.5	2.62	1.18	5.47	14.1	19	3.25	0.29
877	1	64	62.1181	148.476	82.5922	38.727	23.8932	4	1	5.35	1.88	29.9	1	1	1	0	0	0	1	5.31	4.14	209	131	3.66	1.57	1.02	68.1	415.8	9.9	2.05	0.09	6.99	14.5	17	2.88	0.38
878	0	52	73.363	135.422	76.401	38.9238	19.7813	4	1	5.35	2.12	28.9	1	0	0	0	0	0	0	5.88	4.48	220	134	3.04	2.69	1.26	39.6	303.8	11.2	2.74	0.43	5.99	13.3	17	3.39	0.3
879	1	58	72.6091	143.273	68.653	38.9772	25.8038	4	1	3.53	2.52	34.2	1	0	0	1	0	0	0	7.37	4.69	245	145	2.33	1.57	0.58	91.5	322.1	10.9	3.84	1.38	6.46	16.5	38	3.94	0.69
880	1	51	66.096	136.481	73.7823	39.8888	25.0958	4	1	3.62	1.92	33.5	1	0	0	0	0	0	1	5.52	5.06	132	151	2.32	1.56	0.97	47.9	512.7	11.3	3.13	1.91	4.54	11.8	48	2.76	0.48
881	0	54	72.9062	127.747	75.3418	55	25.6193	4	1	3.94	1.33	33.8	1	0	0	0	0	0	0	5.65	3.98	303	121	2.27	1.35	1.2	65.9	337.4	10.5	3.68	2.43	4.1	12.9	18	3.7	0.45
882	0	56	67.0138	149.389	78.3594	40.7896	20.81	4	1	5.19	1.67	27.8	2	1	1	1	0	0	0	4.28	3.48	224	94	1.29	0.94	1.29	50	170.2	10.3	2.5	1.01	4.68	15.2	11	2.23	0.25
883	0	62	70.9365	125.832	69.6998	41.3866	21.0038	4	1	5.11	2.27	29.7	1	0	0	0	0	0	0	8.36	4.35	332	128	3.77	1.81	0.69	72.9	523.3	16.8	3.33	2.99	5.87	12.6	18	5.31	0.63
884	1	56	66.3574	144.707	74.7743	41.9434	24.5699	4	1	5.2	2.62	28.9	1	1	0	1	0	0	0	8.17	4.52	222	136	3.64	0.59	1.25	63.2	293.7	10.8	3.72	5.73	5.32	14.5	10	4.6	0.73
885	1	48	68.3705	132.786	77.0816	42	21.0345	4	1	2.51	1.55	41	1	0	1	1	0	0	0	6.32	5.27	178	169	1.3	0.97	0.84	96.3	434.6	11.5	3.39	1.9	6.82	20.1	28	4.18	0.5
886	1	50	71.6525	127.659	75.9246	42	23.1208	4	1	6.66	1.14	34.1	1	0	0	0	0	0	0	6.17	4.81	188	150	3.91	2.24	1.01	75	369.1	11.1	2.14	7.69	8.98	11.6	20	3.45	0.43
887	1	57	74.6976	129.731	82.3545	54	23.9478	4	1	7.05	1.14	34.1	1	0	1	0	0	0	0	5.57	4.69	230	149	4.56	3.32	1.39	66.4	407.5	10.6	2.11	1.93	6.29	13.7	82	3.07	0.31
888	1	64	66.0019	143.859	75.0427	55	18.3881	4	1	3.04	1.06	36	1	0	0	0	0	0	0	7.61	4.31	119	133	1.91	0.61	0.94	80.7	371.4	12.7	2.88	0.62	5.19	17	13	5.97	0.55
889	0	65	72.8844	128.874	73.1406	55	21.2999	4	1	4.9	3.23	29.8	1	1	0	0	0	0	0	10.37	5.3	366	104	3.15	1.33	1.33	67.2	374	11.2	3.04	1.98	6.14	12.6	67	7.49	0.66
890	1	54	65.073	133.534	72.6548	54	20.6977	4	1	5.71	3.34	29.6	3	1	0	0	0	0	1	8.97	5.39	183	167	3.32	2.76	0.9	73.1	353.7	10.5	2.81	2.24	8.43	10.5	32	5.07	0.4
891	0	56	64.4943	142.751	71.2276	55	23.2134	4	1	3.61	2.13	33.4	1	1	0	0	0	1	0	7.21	4.49	216	137	2.29	0.72	1.2	48.3	259.1	11.1	2.39	0.87	4.86	13.1	12	4.53	0.44
892	1	52	68.9952	141.701	74.4459	56	26.8728	4	1	2.8	1.05	39.7	1	1	0	0	1	0	0	4.89	4.56	126	131	1.53	3.21	1.1	113.8	413	15.3	3.14	1.28	6.28	21.1	11	3.33	0.35
893	0	53	69.1084	139.835	77.9879	46	22.944	4	1	6.75	1.14	34.5	2	0	0	0	0	0	0	5.05	4.05	217	123	3.37	0.69	1.51	77.5	273.7	10.7	2.25	0.95	6.45	14.8	16	3.23	0.39
894	1	53	59.4334	133.936	65.4758	46	23.5098	4	1	4.54	1.5	33	2	1	1	0	0	0	1	7.34	4.29	310	142	2.79	0.93	1.48	80.6	344.4	10.5	2.83	2.11	7.23	17	13	5.16	0.42
895	0	56	72.4896	150.208	78.1363	46.4699	20.4393	4	1	5.06	2.05	27.9	1	0	0	0	0	0	0	5.97	4.32	207	127	2.96	3.07	2.37	49.5	349.7	9.4	2.86	1.42	6.15	14.4	15	3.86	0.39
896	0	66	70.6645	161.049	78.6138	46.9331	24.5317	4	1	6.87	3.45	28.9	2	0	0	0	0	1	0	6.07	4.68	193	139	4	1.29	1.12	65.9	282.4	11.4	2.75	1.52	5.01	15	16	3.62	0.34
897	1	49	66.8003	141.872	66.6987	47.0082	24.0253	4	1	3.5	2.2	34.2	1	1	0	1	0	0	1	6.93	4.76	212	137	1.92	1.1	1.26	44.1	265.7	10.8	3.4	2.29	5.1	14.3	14	3.75	0.54
898	0	58	67.9529	147.259	77.3257	47.3492	21.2574	4	1	5.54	1.98	29.5	1	1	1	1	0	0	0	6.99	4.15	311	129	3.48	1.78	1.06	43.8	235.7	11.1	4.02	2.92	5.72	15.6	16	4.21	0.28
899	1	52	61.012	135.075	75.0689	48	25.0846	4	1	3.54	1.18	36	1	1	1	0	0	0	1	6.87	4.01	366	124	2.33	1.77	0.59	76.2	478.9	15.2	3.62	2.48	6.72	15.1	6	5.06	0.54
900	1	54	69.2889	124.774	87.9159	48.0654	25.988	4	1	2.92	1.18	45.6	1	0	0	0	0	0	0	4.11	4.6	163	141	1.49	1.39	0.91	58.7	367.6	10.2	3.86	1.65	7.89	13.6	28	2.2	0.2
901	0	54	78.2854	138.177	70.0465	48.4095	25.955	4	1	5.74	2.4	28.9	1	1	0	0	0	0	0	6.89	4.26	321	117	2.91	2.63	1.1	64.8	344.4	10.5	3.21	0.22	5.01	13.1	12	3.82	0.5
902	1	56	74.0406	128.574	76.3414	48.7465	21.6057	4	1	4.46	1.53	34.2	1	0	0	0	0	0	0	6.22	5.4	223	114	2.74	1.95	0.93	101.3	252.6	11.4	3.7	1.73	6.97	19.7	92	2.66	0.47
903	1	50	64.5788	139.327	78.2734	49.1893	21.3352	4	1	3.97	0.76	43.3	1	1	1	1	0	0	0	3.1	4.86	182	142	1.69	4.13	0.81	68.3	206.6	11.1	2.12	0.99	9.62	27.4	18	2.07	0.21
904	0	55	68.2663	150.989	76.5359	49.2584	23.479	4	1	5.29	2.85	28.4	1	0	0	1	0	0	0	13.28	4.11	186	125	1.26	1.14	1.03	86.3	388.6	12.1	2.89	2.45	5.07	13.5	23	9.62	0.69
905	0	51	74.9956	146.877	82.2469	49.4943	22.1465	4	1	3.56	1.89	34.5	2	0	0	0	0	0	0	5.58	4.36	164	132	2.07	1.92	0.92	56.2	326	10.9	2.37	2.41	5.06	13	45	3.23	0.32
906	1	48	65.7351	144.321	75.2986	49.4961	22.4403	4	1	4.56	0.75	37.3	1	1	0	0	0	0	0	8.04	5.06	135	147	2.86	1.23	0.91	54.6	227.4	16.3	3.47	17.87	4.6	24.3	33	6.84	0.26
907	0	56	75.7176	134.997	71.6105	49.5715	21.0937	4	1	5.12	1.18	34.3	1	0	0	0	0	0	0	3.63	4.08	148	129	3	1.38	1.61	49.1	272	10.4	3	2.67	5.32	16.5	25	1.84	0.14
908	1	59	70.416	137.857	79.9893	50.9562	18.4678	4	1	3.6	0.83	38.4	1	0	0	0	0	0	0	9.56	4.75	375	125	2.17	3.29	1	67.8	238.5	10.8	2.57	5.44	6.65	13	21	8.23	0.37
909	1	58	70.2466	141.917	72.7705	50.9932	22.9687	4	1	4.56	0.71	39.8	3	0	0	0	1	0	1	6.8	4.35	253	134	2.9	2.5	1.07	121.8	400.5	11.5	1.77	0.83	4.54	12.2	16	5.73	0.28
910	0	57	76.7862	141.221	80.7385	51.6244	23.0577	4	1	5.77	1.05	34.5	3	1	0	0	0	0	0	6.55	4.59	245	128	3.48	0.98	1.55	77.2	466.6	21.2	2.89	1.96	5.88	17.4	13	3.56	0.45
911	1	66	63.3827	134.972	77.1715	51.9701	23.2001	4	1	5.92	3.41	29.8	3	1	0	0	0	0	1	5.81	4.69	257	137	2.93	3.79	0.99	71.5	505.1	10.5	3.68	0.69	6.52	13.4	22	3.64	0.23
912	1	57	69.3326	122.922	63.825	52.3522	26.4295	4	1	2.67	1.6	32.5	1	1	1	0	0	0	1	4.45	4.88	108	151	1.46	1.45	0.64	66.8	231.3	11.1	1.83	0.03	6.71	18.9	27	2.05	0.51
913	0	48	71.5165	137.471	80.0364	52.4395	22.7001	4	1	5.09	2.77	29.5	1	0	0	0	0	0	0	6.05	4.55	199	139	3.62	1.72	0.9	43.6	395.3	11.1	2.65	1.86	6.17	14.5	33	2.74	0.33
914	0	51	70.4748	151.39	85.1874	52.4698	22.8684	4	1	4.99	2.67	29.7	1	0	0	0	0	0	0	8.5	4.06	478	120	3.16	1.1	1.34	36.7	271.8	11.5	3.5	4.48	5.17	13.7	7	5.2	0.56
915	0	58	66.6819	126.088	81.094	52.6906	23.2256	4	1	6.33	2.71	27.9	1	0	0	0	0	0	0	8.01	5.23	230	152	4.31	1.96	1.49	70.6	501.5	10	2.78	0.52	5.64	14.1	20	4.79	0.31
916	1	53	74.585	125.333	79.8047	52.7294	22.5334	4	1	4.24	1.55	34	1	0	0	0	0	0	1	5.99	3.98	234	118	2.34	0.88	1.26	73.7	306.2	13.9	3.14	2.59	7.08	15.8	35	4.01	0.32
917	0	49	78.1225	144.54	83.4067	52.7958	22.7854	4	1	5.43	1.74	28.9	3	1	1	0	0	0	0	4.83	4.08	151	128	2.54	3.28	2.31	39.8	168.6	14.5	2.84	45.95	8.98	45.8	24	2.66	0.31
918	1	50	68.5345	136.672	76.4271	54	21.6751	4	1	2.77	1.69	33.9	1	1	0	0	0	0	0	9.86	4.19	374	123	1.65	1.53	2.38	69.4	233.4	11.4	4.13	3.41	4.87	14.6	48	7.44	0.62
919	1	51	79.1983	138.318	71.7092	54	23.1834	4	1	2.79	1.18	42.4	1	0	0	0	0	0	1	4.28	4.33	177	146	1.04	2.56	1.42	87.3	382	10.2	3.77	1.83	6.15	14.9	17	2.68	0.29
920	0	51	74.6409	135.246	81.0799	54.1809	24.9617	4	1	5.54	2.48	29.6	1	0	0	0	0	0	0	5.78	4.68	212	141	3.81	1.55	1.19	64	356.5	11.5	2.92	1.82	5.13	13.4	57	2.85	0.4
921	0	61	65.525	142.184	74.3561	54.4694	19.1551	4	1	4.51	1.22	34.6	1	0	0	0	0	0	0	5.73	4.72	230	142	2.47	3.12	1.7	52.5	165.9	10.7	3.53	0.73	5.17	13.6	13	4.1	0.36
922	1	58	82.1864	126.468	67.0363	54.7824	23.0337	4	1	5.33	0.93	33.1	2	1	0	0	0	0	0	4.26	4.15	71	129	2.85	2.14	1.93	48.3	238.5	11.5	2.51	2.72	6.32	16.7	12	2.95	0.33
923	0	60	71.9129	145.358	81.9094	55.0535	21.0247	4	1	3.25	1.61	32.8	3	0	0	0	0	0	0	6.17	5.26	203	149	2.4	1.24	0.52	80.7	577.7	13.5	3.79	2.37	8.08	15.6	15	4.25	0.2
924	0	58	67.5145	141.401	73.4648	55.4504	26.6069	4	1	5.39	1.97	29.7	1	0	0	1	0	0	0	4.54	4.55	222	148	3.2	1.97	1.5	46.5	244.3	11.4	2.75	0.06	4.8	14.1	8	2.11	0.28
925	0	61	63.2103	130.432	81.6807	55.5084	23.2505	4	1	2.32	1.37	46.7	1	0	0	0	0	0	0	5.15	4.56	123	139	1.44	0.78	0.71	71	623.4	11.1	4.05	4.05	7.67	14.9	25	3.28	0.4
926	0	56	71.3333	151.544	73.1988	56.0434	23.9737	4	1	3.57	0.83	38.2	1	1	1	0	0	0	0	5.94	3.84	218	112	2.27	0.87	0.79	67.2	479.6	17.2	4.77	2.89	7.48	19.1	8	4.75	0.33
927	1	64	69.3753	137.422	72.7209	57.0604	24.3388	4	1	3.17	1.18	40.3	3	0	1	0	0	0	0	6.33	4.11	162	126	1.79	0.67	1.16	90.3	383.9	11	3.17	1.99	6.82	16.3	8	4.19	0.5
928	1	57	75.2763	126.863	78.1065	57.102	22.6052	4	1	3.4	2.21	32.2	2	0	0	1	0	0	0	4.54	4.18	57	133	2.04	3.12	1	62.5	396.7	12.7	1.8	21.38	6.78	14.7	13	2.04	0.01
929	1	59	74.3995	137.193	82.7994	58.5426	24.5478	4	1	3.53	1.01	36.2	1	1	0	1	0	0	1	5.47	4.13	184	127	2.25	0.67	3.21	59.7	282.4	11.8	3.3	1.69	5.08	16.2	16	3.9	0.41
930	1	56	69.5261	121.573	67.9682	59	24.6685	4	1	5.52	2.02	28.7	1	0	0	1	0	0	0	13.53	4.32	159	141	4.08	1.73	0.82	56	206.9	20.9	3.64	2.69	5.49	13.6	48	10.31	1.16
931	1	52	72.3969	138.208	78.7869	59.0849	24.2271	4	1	2.97	1.75	33.2	2	0	0	0	1	0	1	4.35	4.02	95	133	2.02	2.79	0.3	89.4	412.6	11.8	2.36	2.03	6.87	12.6	25	2.28	0.26
932	1	61	61.5659	137.376	78.0755	59.1799	23.3681	4	1	5.59	1.87	28.9	1	1	1	1	1	0	0	4.73	5	170	150	3.64	1.98	1.21	90.4	536.5	10.7	3.46	3.43	4.69	12.1	24	2.32	0.3
933	1	65	62.91	150.082	76.8893	59.3358	24.1295	4	1	3.53	1.18	36.7	1	0	0	0	0	0	0	7.77	4.09	248	114	2.14	1.04	1.02	46.6	295.1	11.3	4.01	2.17	5.33	11.7	13	5.85	0.47
934	0	58	72.1669	132.102	78.7754	60.5159	24.9826	4	1	5.92	2.25	29.8	3	0	0	0	0	0	0	8.17	4.74	213	139	4.17	1.12	1.17	73.2	306.7	21	3.02	0.13	5.42	13.3	12	5.19	0.47
935	1	49	68.723	143.053	73.98	60.5528	22.6091	4	1	3.37	1.1	37.1	1	0	0	0	0	0	0	3.69	5.09	165	108	1.92	3.21	1.17	79.6	378.1	11.4	1.9	1.72	4.64	14.5	9	2.13	0.34
936	1	61	67.457	132.675	82.9839	61.8253	24.2904	4	1	4.85	2.12	27.9	1	1	1	0	0	0	0	7.3	5.21	241	156	2.45	0.56	1.85	64.2	278.3	14.4	3.17	1.14	4.81	13.5	19	4.65	0.4
937	1	54	79.1921	128.594	64.4066	62.8052	23.5908	4	1	3	2.22	34.7	1	1	0	1	0	0	0	7.08	4.3	184	128	1.76	0.4	1.01	87.4	421.3	10.6	2.45	1.8	4.12	17.1	17	4.07	0.51
938	0	49	67.4099	142.268	70.1576	63.3632	23.7224	4	1	4.1	1.24	34.5	1	1	0	0	0	0	0	2.59	3.96	143	123	2.79	1.56	0.67	41.8	290.8	11.9	3.85	11.73	5.93	16.2	26	0.95	0.26
939	1	64	65.2293	142.15	70.7505	63.4998	24.2456	4	1	2.7	1.06	44.1	1	1	1	0	0	0	1	5.81	4.93	119	148	1.43	1.35	0.87	84.7	269.8	12	4.35	1.85	12.34	16.1	35	4.22	0.41
940	1	65	77.4208	138.198	78.0847	65.9058	25.0257	4	1	3.23	1.05	38.9	2	0	1	0	0	0	0	3.94	5.14	116	151	1.78	1	0.99	90.9	347.9	10.7	2.46	0.66	5.44	16.4	24	2.52	0.29
941	1	55	64.6674	132.438	68.1937	66.9474	22.6756	4	1	4.15	0.49	40.2	2	1	0	0	0	0	0	14.43	4.4	203	144	1.91	2.62	1.33	91.3	252.2	11.7	1.99	2.22	12.01	21.7	28	13.32	0.61
942	0	49	72.7298	139.194	75.1026	67.2884	22.752	4	1	4.37	1.31	34.2	1	1	0	0	0	0	0	5.02	3.99	124	123	2.67	0.78	1.22	89.4	296.3	19.3	3.06	0.82	5.13	13.7	32	3.28	0.35
943	1	48	70.3744	148.512	68.3735	68.1812	23.693	4	1	6.88	1.02	34.5	1	0	0	0	0	0	0	6.54	4.84	170	141	5.7	0.88	0.86	89.9	580.7	12.8	3.74	7.26	6.59	12.1	16	4	0.57
944	1	63	69.3314	133.521	74.1412	68.2097	23.4014	4	1	5.74	2.63	28.7	1	0	0	0	0	0	0	6.43	4.64	119	149	2.79	1.99	1.38	81.2	267.9	10.2	2.78	0.38	4.59	13.3	54	3.28	0.34
945	1	50	62.601	137.657	72.3094	68.3471	20.9414	4	1	4.11	1.4	34.7	1	0	0	0	0	0	0	7.46	4.8	147	152	2.9	0.87	1.05	81.3	413.4	11.5	3.22	2.28	4.8	15.1	21	4.89	0.65
946	1	59	71.6238	140.069	72.8038	32.557	23.9474	5	1	4.42	1.93	29.8	2	1	0	0	0	0	0	5	5.09	230	159	2.43	2.64	0.9	75.3	415.4	10.2	1.73	0.56	5.37	12.6	25	2.56	0.39
947	1	58	70.1383	151.387	70.7136	55	21.7048	5	1	4.05	2.03	29.8	1	0	1	0	0	0	1	7.36	3.9	195	118	2.62	0.9	1.04	64.7	279.4	12.2	4.13	5.7	4.45	14.4	11	4.76	0.45
948	1	48	75.8184	140.599	74.6461	43	20.0251	5	1	2.98	1.37	34.3	1	1	0	0	0	0	1	6.81	4.52	152	133	1.83	0.99	0.68	71.5	439.4	13.9	3.33	2.47	4.92	14.7	13	4.71	0.6
949	1	56	76.3414	141.104	74.833	43	24.8559	5	1	4.58	1.19	34.2	1	1	0	0	0	0	1	4.8	4.94	218	146	2.95	1.21	1.01	73.5	404.2	10.8	2.8	1.55	8.45	13.6	14	3.02	0.27
950	1	52	60.9816	121.599	78.8353	44	24.0616	5	1	3.29	1.58	32.5	1	1	1	0	0	0	0	7.57	5.22	164	166	1.48	1.31	1.44	81	388.9	11.3	2.83	0.75	8.58	18.6	40	5.47	0.45
951	1	61	60.8519	148.414	72.3389	45.4104	22.6018	5	1	6.13	1.35	28.9	2	1	0	1	0	0	0	5.28	4.48	197	141	4.06	0.57	1.67	53.5	183.6	10.9	2.45	3.43	6.03	16.8	11	3.4	0.45
952	0	51	68.5149	137.296	71.7329	58	24.4801	5	1	4.6	3.23	28.9	3	0	0	0	0	0	0	4.16	4.76	200	134	2.51	1.36	1.31	53.2	389.4	9.8	2.93	1.96	6.78	14	26	1.95	0.22
953	1	57	74.2363	157.598	75.9926	46	22.3086	5	1	3.64	1.9	29.8	1	0	1	0	0	0	0	5.74	4.59	161	141	2.31	1.66	0.75	69.6	584.8	11	2.61	1.82	6.4	15.3	13	3.32	0.39
954	0	59	77.7573	144.77	73.1619	46	20.7269	5	1	4.36	1.13	34.2	3	0	0	0	0	0	0	5.25	4.68	190	141	2.48	1.65	0.93	46.3	413.6	11	2.64	1.69	5.83	11.1	17	3.14	0.25
955	0	56	72.2201	136.995	84.464	46.2668	21.6425	5	1	4.35	1.7	29.1	1	1	0	0	0	0	0	6.7	4.49	324	134	2.54	1.87	1.25	52.2	276.4	11.2	2.37	0.37	8.41	15.7	21	4.06	0.42
956	0	53	56.7079	138.762	72.7201	58	20.0559	5	1	4.47	2.3	29.6	1	1	1	0	0	0	0	4.4	4.09	166	121	2.7	2.49	0.83	67.6	247.4	10.7	3.75	0.5	7.98	16.6	66	1.78	0.25
957	1	60	64.8167	127.839	77.6434	46.8387	22.0354	5	1	4.02	2.13	28.9	1	1	1	0	0	0	0	9.88	4.89	231	149	2.76	1.12	0.83	87.7	441.3	12.1	3.74	0.87	5.23	14.2	32	6.92	0.66
958	1	66	76.4782	134.067	87.7716	48	24.5748	5	1	3.7	1.18	32.8	1	1	0	0	0	0	0	4.48	5.01	166	146	1.92	2.09	1.07	80.3	420.3	10.4	2.01	2.19	6.78	12.9	22	2.5	0.37
959	0	56	79.9871	134.302	67.8363	48	20.091	5	1	5.91	1.51	28.8	3	0	1	0	0	0	0	4.46	4.22	190	132	3.4	2.38	2.18	65.6	422.6	10.2	2.9	1.72	6.76	13.9	15	2.72	0.16
960	0	56	71.1108	160.997	75.9325	48.5869	21.3279	5	1	4.42	1.75	29	3	0	0	0	0	0	1	5.12	3.95	183	103	3.05	1.04	1.72	66.8	277.7	10.9	3.57	1.43	6.87	14.6	15	2.92	0.33
961	0	57	76.5073	142.564	73.7468	49.2347	22.9519	5	1	3.82	1.88	29.8	2	1	1	0	0	0	0	9.13	5.17	261	128	2.04	2.04	1.02	64.7	555.2	10.6	3.77	1.93	10.84	22.1	14	6.32	0.52
962	1	53	71.4096	137.424	74.0588	49.8282	22.55	5	1	4.42	2	27.4	1	0	0	0	0	0	1	5.14	4.62	151	162	2.79	2.43	3.28	81.1	399.6	11.7	3.47	3.8	4.99	14.1	67	2.62	0.43
963	0	52	63.5003	145.832	70.0123	52.0094	21.1675	5	1	3.86	2.14	29.8	1	0	0	0	0	0	0	4.72	4.45	206	134	2.46	0.73	1.14	49.1	229.1	11.8	2.93	0.45	7.37	13.9	10	2.03	0.45
964	1	52	64.1112	123.544	72.5911	52.4292	24.584	5	1	4.31	1.13	33.2	1	1	0	0	0	0	0	6.35	4.78	227	152	1.69	5.01	0.79	74.6	462.8	10.6	3.35	1.44	5.46	12.2	40	3.83	0.42
965	1	56	73.0301	150.384	77.7642	52.4674	23.0642	5	1	3.68	2.47	28.9	2	1	0	0	0	0	0	8.18	4.45	210	137	1.93	1.32	1.17	92.3	432.2	10.5	3.52	2.16	5.5	14.7	42	5.04	0.45
966	1	54	65.0172	153.759	80.4729	52.6332	24.5223	5	1	4.92	1.49	29.7	2	1	0	0	0	0	0	4.58	4.14	230	134	3.44	1.15	0.96	74.2	249.5	10.6	3.35	2	5.03	14.4	18	2.6	0.44
967	1	51	72.1099	138.543	73.7535	52.8342	19.7721	5	1	4.62	3.45	28.9	1	0	1	0	0	0	1	7.25	5.23	173	161	2.34	5.78	0.85	66.3	421.5	8.9	3.13	1.44	24.24	29.6	22	3.99	0.27
968	1	52	70.5583	146.655	81.5005	52.8767	22.1403	5	1	3.22	1.56	34.5	1	0	0	0	0	0	0	4.48	4.32	265	132	1.52	1.27	1.02	82.1	450.6	11	3.37	2.03	5.62	17.9	13	2.25	0.43
969	1	59	64.1116	128.933	81.0984	53	23.4018	5	1	3.05	1.55	32.4	3	1	0	0	0	0	0	7.2	4.13	153	95	1.93	0.98	0.73	76.7	314.8	14.2	3.5	2.82	6.78	15.2	12	4.96	0.49
970	1	52	71.8831	151.051	72.9135	53.0388	23.6339	5	1	4.23	2.4	29.6	1	1	0	0	0	0	1	6.12	4.23	269	126	2.71	1.01	1.03	76.2	301.1	10.6	2.81	0.06	4.13	14.2	20	3.03	0.47
971	1	64	65.2301	146.703	68.9724	53.6058	21.6423	5	1	3.5	1.25	32.9	1	0	0	0	0	0	0	6.74	4.95	194	148	2.2	1.44	0.82	52.4	420.3	10.6	2.8	2.11	6.78	14.4	28	4.23	0.49
972	1	49	62.6916	119.047	81.3946	54	22.7626	5	1	4.67	1.89	27.8	2	1	0	0	0	0	1	7.26	6.19	258	172	3.2	1.58	0.8	86.9	761.2	12.3	3.6	4.83	8.53	13.2	46	4.66	0.5
973	1	56	73.5028	148.828	72.4759	54.2533	21.7256	5	1	4.37	1.98	29.6	1	1	0	0	0	0	0	8.02	4.52	181	134	2.68	0.94	1.21	77.9	183.2	11.3	4.9	1.86	5.67	18.6	16	5.18	0.74
974	1	50	72.0163	143.392	74.7494	55.8125	21.7454	5	1	6.56	1.36	29.8	3	1	0	0	0	0	1	6.3	4.52	178	142	4.79	1.2	1.19	57.5	404.8	10.4	3.7	1.26	5.52	15.1	15	4.32	0.51
975	0	56	72.5774	127.04	78.3369	57.5571	25.4035	5	1	5.35	1.32	29.3	1	0	0	0	0	0	0	5.09	4.06	182	124	3.19	0.98	1.5	62.1	301.3	11	3.24	1.88	5.5	15.2	10	3.43	0.26
976	1	48	64.7492	144.394	73.6408	60.3314	24.9495	5	1	4.25	3.68	33.8	1	0	0	0	1	0	0	5.92	4.96	193	154	2.59	0.81	1.38	70.9	406.1	10.9	1.76	2.15	10.98	23.5	15	3.23	0.36
977	0	53	64.8393	154.962	70.89	60.7298	21.6404	5	1	4.53	2.17	27.5	1	0	0	0	0	0	0	4.01	4.67	203	147	2.53	2.97	0.92	64.8	441.9	31.4	2.3	1.58	7.89	14.2	60	1.5	0.25
978	1	63	77.496	128.049	82.8036	61.2511	17.3395	5	1	3.24	1.43	32.4	2	1	0	0	0	0	0	6.1	4.54	218	135	4.06	2.98	1.07	67.3	471	9.8	3.36	2.15	5.89	13.9	24	4.05	0.44
979	0	49	71.4817	144.664	66.1935	55.8325	23.6794	5	1	4.01	3.4	37.9	0	1	1	0	0	0	0	4.2	4.44	235	126	2.05	1.11	1.05	47.3	322.9	10.3	3.34	3.74	6.88	16.4	22	2.33	0.36
980	0	49	70.8757	146.038	76.3402	43	22.0255	5	1	4.01	3.4	37.9	0	1	0	0	0	0	0	4.91	4.62	260	130	1.08	1.12	1.05	52.8	298.8	19.6	2.95	0.8	4.75	15.9	42	3.02	0.23
981	0	50	70.0802	144.8	78.2659	64.8516	24.3144	5	1	3.63	0.28	37	0	0	0	0	0	0	0	5.19	4.46	257	134	3.49	0.71	1.67	44.9	210.3	10.1	3.43	0.93	5.29	13.3	13	2.99	0.27
982	0	49	69.893	134.835	65.7629	65.7627	23.6819	5	1	3.63	0.28	37	0	1	0	0	1	0	0	9.26	4.52	276	131	4.55	1.95	1.92	64.7	322.1	11.6	3.03	1.6	5.53	15.3	17	7.7	0.47
983	1	61	69.4044	148.174	70.2067	56	24.5239	5	1	4.03	4.67	28.9	0	0	0	0	0	0	0	5.2	4.4	197	140	2.59	2.07	1.01	94.9	389.1	10.9	2.09	1.52	4.66	14.6	16	3.49	0.25
984	0	48	69.1089	132.646	77.3147	56.9966	22.438	5	1	2.63	1.51	32.5	0	0	0	0	0	0	0	6.19	4.69	232	141	2.8	0.63	1.67	56.9	222.3	13	2.51	1.65	5.37	15.2	8	4.44	0.3
985	0	49	67.911	132.417	72.061	56	20.2658	5	1	4.03	4.67	28.9	0	1	1	0	0	0	0	3.81	3.99	196	120	3.17	1.25	1.09	52.4	275.9	10.1	3.06	2.43	6.91	18.5	19	2.41	0.19
986	1	61	67.6313	141.71	79.5396	62.8355	23.5097	5	1	2.54	1.59	34.2	0	0	0	0	0	0	1	5.78	4.64	208	138	1.79	3.23	0.8	52.3	552	10.1	2.85	2.11	5.53	14.1	40	3.29	0.31
987	0	50	65.2756	143.526	76.2642	42.7438	23.3949	5	1	4.1	1.9	27.9	0	0	0	0	0	0	0	4.55	4.35	142	131	1.65	0.7	1.31	81.8	346.2	12.5	2.87	5.75	5.32	16.5	27	3.24	0.3
988	0	61	75.9557	137.475	69.6589	61.5212	23.9345	5	1	4.2	2.5	27.9	1	0	0	0	0	0	0	5.58	4.19	170	131	2.59	1.26	1.03	49.3	441.7	12.2	2.96	1.78	5.21	14.9	42	2.67	0.36
989	1	50	68.2417	128.786	73.5941	63.5381	22.3732	5	1	4.41	1.07	34.5	3	0	0	0	0	0	1	3.48	3.82	159	110	2.69	3.21	1.14	49.3	281.8	12.5	3.47	1.77	5.21	16.1	9	1.62	0.37
990	1	53	68.5015	125.374	77.0164	64.2495	24.177	5	1	4.45	1.94	29.7	1	0	0	0	0	0	0	5.56	3.99	135	128	2.89	0.74	1.12	54.2	196.4	10.4	2.52	1.73	5.25	14.4	17	3.12	0.43
991	0	52	66.4438	130.058	79.7102	64.4424	26.0649	5	1	3.76	2.02	29.8	1	0	0	0	0	0	0	6.62	4.32	224	126	2.38	0.99	0.94	52.3	221.9	11	3.09	1.18	9.21	23.9	13	4.24	0.3
992	1	52	63.0283	137.736	63.7669	65.0944	22.9236	5	1	4.1	1.9	27.9	3	0	0	0	0	0	0	4.53	4.84	158	145	2.22	2.28	0.97	69.8	382.2	11.2	2.41	1.2	6.78	13.8	40	2.04	0.31
993	1	61	74.9559	146.718	79.0978	65.3487	27.002	5	1	4.25	3.19	29.7	1	0	1	0	0	0	0	11.37	4.46	156	139	2	5.19	1.98	62.2	354.4	10.6	2.82	0.63	8.48	14.5	34	7.51	0.55
994	1	52	83	144.404	74.5744	57	21.0133	6	1	3.19	1.19	34.5	3	1	0	0	0	0	1	6.67	3.67	109	103	1.03	0.98	1.6	942.7	368.9	10.4	2.77	2.02	10.82	36.2	22	5.06	0.33
995	0	52	73.4908	138.552	78.8556	43.984	21.1946	6	1	4.39	0.74	34.2	2	0	0	0	0	0	0	4.25	4.04	247	116	2.42	3.76	1.67	61.6	268.1	10.6	3.14	2.39	6.43	14.8	12	2.52	0.23
996	1	60	75.6414	141.91	71.657	44	24.9356	6	1	4.78	1.63	23.8	1	1	0	0	0	0	1	5.1	5.12	162	155	3.38	0.74	1.18	93.6	530.8	12.6	2.65	2.9	6.93	14.9	36	2.8	0.56
997	1	54	68.99	150.051	78.3506	56	21.2587	6	1	9.36	4.32	23.9	1	1	0	0	0	0	1	5.44	4.54	217	137	6.79	1.45	1.16	53.1	443.8	11.1	2.19	5.14	7.32	12.2	16	2.58	0.44
998	0	55	68.4692	143.627	71.4032	45.1836	23.1758	6	1	5.51	1.12	28.9	1	0	0	0	0	0	0	4.43	4.12	210	124	3.55	0.96	1.52	56.5	280.7	11.4	2.87	1.22	5.26	16.2	10	2.38	0.25
999	0	55	73.1987	118.447	81.6643	59	24.7221	6	1	3.98	1.3	29.8	2	0	0	0	0	1	0	4.16	4.72	204	139	2.56	2.47	1.22	51.4	257.5	9.8	2.79	1.83	8.34	14.1	12	2.25	0.34
1000	1	58	69.2051	131.255	72.0069	47	24.5417	6	1	3	2.89	29.8	3	1	1	0	0	0	1	9.51	4.86	217	148	1.72	1.19	0.91	79.1	247.3	11	2.51	4.21	6.98	20.9	14	5.76	0.51
1001	0	56	73.7459	136.552	76.4549	47.2568	19.7364	6	1	4	0.78	33	1	1	0	0	0	0	0	6.31	3.67	184	106	2.18	0.91	1.05	51.2	203.3	11.8	2.56	6.17	7.67	14.4	3	5.07	0.33
1002	0	55	67.709	133.443	73.2028	48.9632	22.852	6	1	5.12	1.69	24.5	2	1	0	0	0	0	0	7.43	4.38	258	127	3.11	3.21	1.61	68.1	291.1	10.9	3.11	2.19	5.68	13.7	14	5.32	0.31
1003	0	56	74.5489	152.656	77.1248	51.5624	24.9801	6	1	5.15	2.13	24.3	1	0	1	0	0	0	0	5.63	4.87	205	149	2.32	4.93	0.79	52.8	259.3	10.7	3.25	3.37	5.05	15.1	17	3.12	0.24
1004	1	51	67.8274	134.752	82.449	52.8255	20.3108	6	1	5.39	1.95	22.8	1	0	1	0	0	0	0	5.77	5.16	225	161	3.69	1.02	1.34	78.7	375.7	15.4	3.48	0.19	6.05	14.2	26	3.42	0.24
1005	0	53	74.7674	145.73	80.6352	54	26.1418	6	1	4.69	1.89	22.8	1	0	0	0	0	0	0	3.62	4.46	211	135	2.16	0.85	1.96	60.3	194.2	10	3.06	1.85	6.22	15.9	15	2.5	0.21
1006	0	56	56.9106	137.772	71.7205	56.5243	23.2987	6	1	2.5	0.68	35.3	1	1	1	0	0	0	0	8.86	2.53	133	73	1.21	1.19	0.8	78.8	458.1	12.5	2.68	5.13	12.31	18.8	20	7.67	0.46
1007	0	49	68.9257	114.85	73.6463	56.7537	22.5145	6	1	5.22	2.03	24.5	1	0	0	0	0	0	0	5.04	3.48	159	112	3.4	1.1	1.28	68.5	280.1	11.7	2.64	1.94	4.72	16.4	21	2.63	0.25
1008	0	58	79.1118	139.699	74.4352	57	23.2137	6	1	6.44	3.44	23.4	1	1	0	0	0	0	0	5.9	4.79	179	149	4.45	2.19	1.01	55.2	324.6	11.3	3.71	2.12	6.11	16.1	26	2.89	0.47
1009	0	54	73.3624	131.303	76.2201	57.9119	20.3625	6	1	5.88	1.18	28.9	1	0	0	0	0	0	0	6.54	4.57	246	138	3.86	3.11	1.15	55.2	213.4	10.9	3.23	0.71	7.35	14.9	16	3.15	0.37
1010	1	52	67.7837	139.877	77.684	58	23.06	6	1	3.89	1.57	29.8	3	1	1	0	0	1	1	8.23	4.56	237	132	2.36	1.23	0.98	71.5	352.3	10.6	4.54	0.87	7.49	20.8	14	6.01	0.53
1011	0	59	71.1005	138.072	75.538	58	22.7843	6	1	4.19	1.57	29.8	1	0	0	0	0	0	0	5.23	4.4	256	129	2.68	0.67	1.13	67	438	24.9	2.54	10.95	4.33	13.5	22	2.83	0.48
1012	0	58	68.8997	137.434	68.4236	58.0659	21.5008	6	1	3.5	1.08	33.2	1	0	0	0	0	0	0	4.85	3.44	301	102	1.8	0.84	1.38	51.6	526	11.3	3.77	2.22	4.61	15.5	19	3.03	0.6
1013	1	48	67.041	150.57	70.5027	58.5291	20.6312	6	1	5.73	1.75	22	1	0	0	0	1	0	0	7.05	4.85	187	149	3.84	3.12	1.56	105.3	433.6	11.1	3.11	2.26	6.78	13	20	5	0.25
1014	1	64	74.6585	126.5	79.1214	60.6668	22.4876	6	1	4.19	0.64	34.5	1	1	0	0	0	0	0	5.3	4.44	146	151	2.56	0.63	1.14	106.6	326.6	12.5	4.36	2.74	4.06	15.6	11	3.7	0.51
1015	0	57	94	131.974	74.4361	62.4673	24.6956	6	1	3.4	2.63	29.7	3	1	0	1	0	0	0	7.59	4.63	272	134	1.89	2.03	1.02	68.6	308.1	9.5	3.96	2.65	7.45	12.1	20	4.48	0.36
1016	0	57	82.2021	155.321	73.138	62.7138	23.966	6	1	3.12	1.75	29.8	2	0	0	0	0	0	0	5.64	3.98	209	128	1.49	1.37	1.15	57.3	354.7	10.9	3.28	1.78	6.87	13.2	10	3.2	0.42
1017	1	51	67.228	146.479	69.4693	53.1994	24.1968	6	1	5.15	1.1	28.7	0	1	0	0	0	0	0	5.79	4.2	200	136	3.21	1.17	0.86	103.8	596.4	11.8	4.33	1.6	5.22	14.2	17	3.97	0.52
1018	0	52	66.8199	150.303	65.8648	54	21.0201	6	1	5.15	1.1	28.7	0	0	0	0	0	0	0	5.67	3.84	178	113	3.22	1.4	0.9	65.6	413.6	12.1	3.17	1.66	4.81	13.1	99	3.17	0.44
1019	0	61	66.0005	131.896	63.7039	55.2987	23.2137	6	1	5.15	1.1	28.7	0	1	1	1	0	0	0	11.32	4.39	280	125	1.36	1.31	2.31	54.3	437.2	11.4	4.02	1.32	5.66	12.1	25	8.12	0.68
1020	0	57	80.5086	125.323	73.3648	66.1358	23.4427	6	1	3.3	0.95	34.3	2	0	1	0	0	0	0	3.51	3.96	210	124	1.96	1.7	0.65	71.2	484.8	9.7	2.74	0.63	4.2	19	21	2.19	0.31
1021	1	54	65.917	141.876	72.2669	42	21.9404	7	1	4.45	1.88	22.8	2	1	0	0	0	1	0	4.73	4.66	237	146	2.75	2.18	1.03	78.5	241.7	10.4	2.57	1.56	4.44	12.4	34	2.42	0.38
1022	0	58	61.8483	147.924	68.3558	58	25.9546	7	1	2.75	1.35	27.9	2	0	0	0	0	1	0	4.95	4.48	233	138	3.21	1.09	0.8	44.6	305.4	12.1	3.21	2.33	5.67	12.9	24	3.22	0.27
1023	1	56	57.0969	120.104	72.3448	47	22.3934	7	1	4.42	1.12	28.9	3	0	0	0	1	0	1	7.6	4.47	202	135	2.61	1.79	1.19	94.6	384.4	10.9	2.62	0.26	7.34	14.9	22	4.8	0.33
1024	1	58	76.8651	140.356	80.3068	47	19.8839	7	1	2.46	1.81	28.7	1	1	0	1	0	0	1	8.76	4.94	231	164	1.31	1.23	0.7	80.7	364.9	11.1	2.74	1.94	6.63	14.8	37	6.39	0.42
1025	0	57	69.931	133.3	81.366	47.0702	21.3136	7	1	4.36	1.14	25.6	3	1	0	0	0	0	0	5.37	4.44	255	139	2.37	0.73	1.68	47.3	265	10.4	2.71	1.46	8.72	14.2	11	3.08	0.25
1026	1	56	71.9189	142.386	76.2496	49.9881	25.8278	7	1	2.33	2.12	28.9	1	1	1	0	0	0	1	6.36	4.81	124	151	0.85	1.95	4.32	67.9	343.6	10.1	2.23	0.61	6.47	19.1	35	3.68	0.45
1027	1	64	72.4483	172.715	82.3433	50.5543	25.5896	7	1	3.66	1.13	28.9	1	1	0	0	0	0	0	4.19	4.7	149	145	1.99	0.99	1.29	62.9	372.8	11.8	1.73	1.65	5.84	14	11	2.6	0.34
1028	1	70	67.256	127.344	80.3554	50.9791	22.4822	7	1	4.1	1.18	29.8	1	0	0	0	1	0	1	5.26	4.18	120	132	2.63	0.83	1.14	86.7	351.8	11.5	2.2	25.54	6.45	16.2	11	3.28	0.47
1029	1	54	69.6952	133.144	75.9032	54.094	26.7657	7	1	3.03	1.56	28.9	3	1	0	0	0	0	1	6.56	4.51	238	136	1.65	1.37	0.76	104.5	649.8	11.3	4.83	3.48	6.68	14.7	24	4.47	0.37
1030	1	58	67.9848	134.573	80.2211	62.0871	25.3646	7	1	2.98	1.49	28.8	3	1	1	0	0	0	0	7.04	3.18	168	99	1.82	0.84	0.87	86	312.6	11.5	4.7	10.11	7.76	17.3	52	4.64	0.62
1031	0	51	67.3302	150.057	86.1654	41	22.0091	8	1	3.44	1.19	29.8	3	0	0	0	0	0	0	7.2	4.68	239	146	2.84	1.75	1.22	71.8	344.6	11	2.34	3.05	4.96	12.1	12	3.02	0.36
1032	1	49	68.1902	148.373	83.9649	57	24.0528	8	1	4.14	1.49	24.5	1	1	0	0	0	0	0	5.89	5	111	143	2.5	1.02	1.2	76.7	377.7	11	5.54	4.5	5.89	15.9	11	4.03	0.34
1033	1	67	71.7552	125.315	71.7302	48	21.3458	8	1	7.35	1.18	24.1	1	1	1	0	0	0	0	7.7	5.06	289	153	2.9	10.92	0.99	75.9	334.4	9.3	2.56	0.2	11.51	21.5	16	5.21	0.43
1034	0	56	67.3807	150.747	76.1835	48.2856	22.1219	8	1	6.18	1.09	24.5	1	0	0	0	0	0	0	6.98	4.26	202	136	3.87	0.75	1.9	64.6	325.2	14.7	3.5	0.65	6.66	12.2	8	4.13	0.29
1035	0	57	74.8576	124.577	71.1874	53	22.106	8	1	4.87	1.1	24.8	1	1	0	0	0	0	0	5.37	4.38	440	131	3.21	1.19	1.12	44.6	332	13.2	3.4	0.95	7.89	15.6	6	3.78	0.4
1036	1	53	68.5965	125.459	79.0505	58	23.5026	8	1	3.01	1.18	29.8	2	0	0	1	0	0	0	5.07	4.07	330	123	1.96	0.68	0.7	64.5	256.9	14.1	3.83	2	6.64	17	20	2.69	0.57
1037	0	52	70.8324	137.343	68.2443	63.331	21.3314	8	1	5.81	1.04	24.7	1	0	0	0	0	0	0	5.66	4.64	235	134	3.54	2.65	1.07	55.1	293	11.2	2.83	1.44	5.42	13.7	18	4.13	0.34
1038	0	53	75.3214	151.044	68.8653	57.0696	21.3216	8	1	3.44	1.19	29.8	0	0	0	0	0	0	0	5.54	4.62	255	132	1.45	0.96	1.55	116.8	250.4	10.1	3.52	3.77	4.84	14.8	14	4.08	0.31
1039	1	57	71.8531	129.329	76.6636	55.0397	23.9747	8	1	3.44	1.19	29.8	0	0	0	0	0	0	0	12.33	5.1	123	146	1.59	3.09	2.34	77.6	452.5	10.3	2.31	4.96	6.68	11.3	84	1.91	0.9
1040	0	49	62.1341	144.107	87.5402	53	23.2457	9	1	4.32	1.01	24.3	1	0	0	0	0	0	0	7.71	4.63	250	143	3.27	1.43	1.57	52.7	244.2	10.6	2.66	1.68	5.41	13.4	12	6.23	0.39
1041	0	49	65.1857	145.733	80.9102	45.5513	22.5025	9	1	4.15	1.19	24.9	2	0	0	0	0	0	0	4.91	4.77	212	136	3.38	1.56	1.21	52.8	256.9	11.3	2.74	1	5.39	14.4	14	3.23	0.22
1042	1	53	69.514	132.23	65.6135	57	23.0724	9	1	4.58	1.17	24.8	3	1	0	0	0	0	1	4.95	4.68	193	151	2.72	1.8	1.33	72.2	516.9	10.7	2.87	0.69	5.41	11.5	27	3.27	0.28
1043	0	58	71.4571	135.01	70.2399	46	22.8305	9	1	3.62	1.23	23.5	2	1	1	1	0	0	1	5.33	4.3	217	130	1.86	0.93	1.29	51.7	295.2	12	2.68	3.04	7.74	13.3	13	3.7	0.31
1044	1	62	64.4953	140.874	79.6647	54	20.7368	9	1	3.5	1.31	24.1	1	1	0	0	1	0	1	3.69	4.79	226	147	1.84	2.18	1.26	60.5	288	11.3	2.63	1.98	5.23	15.7	13	1.92	0.3
1045	1	62	62.965	133.535	72.7003	47.6815	20.4425	9	1	3.45	1.26	22.5	2	1	0	0	0	0	0	5.74	4.64	176	137	2.78	1.67	1.82	62.1	290.4	11.5	2.76	3.51	7.87	17.4	9	3.96	0.44
1046	0	53	68.2297	142.927	73.8385	48	26.2767	9	1	7.03	0.77	23.8	1	0	0	0	0	0	0	4.15	4.12	226	130	4.76	1.91	1.51	66.9	367.6	11.5	2.73	0.66	7.23	13.3	14	1.66	0.33
1047	1	65	75.7059	130.932	82.6123	48.9276	25.4777	9	1	7.12	0.79	23.8	3	1	1	1	0	0	1	5.82	4.35	86	143	3.41	1.14	2.56	71.7	363	11	2.77	1.35	8.98	47.7	21	3.24	0.51
1048	1	52	69.2793	133.657	69.0081	54.3529	19.4539	9	1	3.52	1.39	24.9	1	1	0	0	0	0	0	5.05	4.77	217	154	2.15	3.73	0.85	72.1	286.4	10.7	2.9	0.66	6.17	12.6	11	3.16	0.34
1049	1	65	70.7952	128.172	79.8348	58.5821	25.2775	9	1	4.56	1.12	24.5	2	1	0	0	0	0	1	5.43	5.3	191	152	2.89	1.14	1.1	68.1	310	10.8	2.63	1.28	5.43	13.1	16	3.04	0.29
1050	0	57	71.3678	116.116	80.6831	68.0793	23.1633	9	1	4.06	1.14	24.5	2	1	0	0	0	0	0	6.36	4.36	160	132	2.38	1.37	0.96	49.6	294	11.2	3.5	1.96	8.64	20.9	18	4.49	0.3
1051	1	58	66.5263	134.444	75.4945	49.8264	22.7719	10	1	3.4	1.02	24.5	1	1	0	0	0	0	0	6.58	4.48	138	147	2.02	0.79	0.96	101.6	461.4	23.5	2.52	0.83	7.54	16	12	3.61	0.47
1052	1	51	62.9728	129.223	76.5898	62.4185	21.4227	10	1	3.11	1.16	22.8	1	1	0	0	0	0	0	5.78	4.31	187	130	1.46	1.43	1.17	66.5	422.3	11.1	2.69	1.78	8.72	12.1	12	4.04	0.3
1053	1	57	75.1316	101.79	78.3332	58	21.8157	11	1	3.27	0.75	22.5	3	0	0	0	1	1	0	5.09	5.17	163	159	1.64	2.44	0.71	92.6	231.5	11.1	2.91	1.36	8.92	13.3	26	3.95	0.27
1054	1	50	73.2403	125.624	65.7123	59	20.2729	11	1	3.14	0.89	24.6	1	1	0	1	0	0	1	4.59	4.14	158	128	1.66	1.11	1.09	65	295.4	11.6	2.03	0.07	5.74	14.6	10	2.67	0.4
1055	1	61	64.1313	120.687	73.6937	49.9496	24.8302	11	1	2.45	1.1	24.2	3	0	0	0	1	0	0	4.67	3.44	144	102	1.42	1.18	1.11	66.3	180.4	12.7	3.28	16.7	6.78	16.6	23	3.08	0.32
1056	1	58	67.5496	133.599	70.9958	57.5002	25.0939	11	1	4.5	1.11	24.3	1	1	1	0	0	0	1	5.31	4.49	99	134	3.08	1.44	3.26	116.1	417.2	13.1	3.79	3.65	7.81	18.2	9	3.71	0.33
1057	1	56	72.6765	130.322	72.6863	52.2353	24.2791	12	1	2.45	0.79	24.8	1	0	0	0	1	0	1	6.74	4.68	259	160	2.45	1.34	1.27	104.3	401.2	9.9	3.59	1.15	7.82	12.9	12	3.6	0.5
