# Supplementary material for: The relationship between controlling nutritional status (CONUT) and cerebrovascular stenosis: a retrospective study with implications for ischemic stroke prevention
Source: PeerJ. 2026 Mar 26;14:e20968. doi: 10.7717/peerj.20968 (PMC13033285; doi:10.7717/peerj.20968)
Supplement: Supplemental Information 1 [file peerj-14-20968-s001.zip › Supplement/1.ipynb]

# %% [code]
!pip3 install lifelines -i https://pypi.tuna.tsinghua.edu.cn/simple 
#Predefine the model and import libraries.
#Subsequent sections define multiple functions, which can be executed directly.
#Download the required libraries and packages.

# %% [markdown]
# 1. Feature normalization to eliminate the impact of dimensions.

# %% [code]
import pandas as pd
from sklearn.preprocessing import MinMaxScaler
dataFile = '/Users/alex/Desktop/Data for 1st SCI/11.csv'
data = pd.read_csv(dataFile)
x=data.iloc[:,1:]
y=data.iloc[:,0]
x_std=MinMaxScaler().fit_transform(x)
x_std=pd.DataFrame(data=x_std,columns=x.columns)
data_std=pd.concat([y,x_std],axis=1)
data_std.to_csv('/Users/alex/Desktop/Data for 1st SCI/Normalized data.csv', header=True, index=False)
data_std


# %% [markdown]
# 2. Initial feature filtering using a non-parametric rank-sum test (U-test).

# %% [code]
import pandas as pd
from scipy.stats import ttest_ind, levene
from scipy.stats import mannwhitneyu

dataFile = '/Users/alex/Desktop/Data for 1st SCI/Normalized data.csv'
data = pd.read_csv(dataFile)
data_a = data[data['label'] == 0]
data_b = data[data['label'] == 1]
X_a = data_a.iloc[:, 1:]
y_a = data_a['label']
X_b = data_b.iloc[:, 1:]
y_b = data_b['label']
print(X_a.shape, X_b.shape)


# %% [code]
colNamesSel_mwU = []
for colName in X_a.columns[:]:
    if mannwhitneyu(X_a[colName], X_b[colName])[1] < 0.05:
        colNamesSel_mwU.append(colName)
print(len(colNamesSel_mwU))
print(colNamesSel_mwU)
xs=pd.DataFrame(data, columns=colNamesSel_mwU)
xs
Xs = pd.concat([y,xs],axis=1)
Xs.to_csv('./feature/U test-Data after feature.csv', header=True, index=False)

# %% [code]
pip install python-docx

# %% [code]
import pandas as pd
from scipy.stats import mannwhitneyu
from docx import Document

# Read the normalized data.
dataFile = './feature/Normalized data.csv'
data = pd.read_csv(dataFile)

# Split the dataset.
data_a = data[data['label'] == 0]
data_b = data[data['label'] == 1]

# Conduct the U-test.
colNamesSel_mwU = []
for colName in data_a.columns[1:]:  # the first column is the label column
    if mannwhitneyu(data_a[colName], data_b[colName], alternative='two-sided').pvalue < 0.05:
        colNamesSel_mwU.append(colName)

# Print the meaningful clinical factors.
print("Number of significant clinical factors:", len(colNamesSel_mwU))
print("Significant clinical factors:", colNamesSel_mwU)

# Generate a baseline table.
document = Document()
document.add_heading('Baseline Table', level=1)

for colName in colNamesSel_mwU:
    group_a_desc = data_a[colName].describe()
    group_b_desc = data_b[colName].describe()
    p_value = mannwhitneyu(data_a[colName], data_b[colName], alternative='two-sided').pvalue
    
    table = document.add_table(rows=1, cols=4)
    hdr_cells = table.rows[0].cells
    hdr_cells[0].text = 'Variable'
    hdr_cells[1].text = 'Group'
    hdr_cells[2].text = 'Description'
    hdr_cells[3].text = 'pvalue.'
    
    row_cells = table.add_row().cells
    row_cells[0].text = colName
    row_cells[1].text = 'Group A'
    row_cells[2].text = f"Mean: {group_a_desc['mean']:.2f}, SD: {group_a_desc['std']:.2f}"
    row_cells[3].text = f"{p_value:.4f}"

    row_cells = table.add_row().cells
    row_cells[1].text = 'Group B'
    row_cells[2].text = f"Mean: {group_b_desc['mean']:.2f}, SD: {group_b_desc['std']:.2f}"

document.add_page_break()

# save baseline table
document.save('./feature/Baseline Table.docx')

print("The baseline table has been generated and saved as a Word document")

# %% [markdown]
# 3. Secondary feature filtering using correlation coefficient testing.

# %% [code]
import pandas as pd
import numpy as np
from sklearn.preprocessing import StandardScaler
#Conduct Pearson correlation coefficient analysis using pandas' corr function.

df=pd.read_csv('/Users/alex/Desktop/Data for 1st SCI./Normalized data.csv')
y=df.iloc[:,0]
x=df.iloc[:,0:]
print(x.shape)

#Drop columns with identical values to avoid affecting the correlation coefficient analysis.
x=x.T.drop_duplicates().T
corr_matrix = x.corr(method='spearman')
print(corr_matrix)

to_drop = []
for i in range(len(corr_matrix.columns)):
    for j in range(i):
        if abs(corr_matrix.iloc[i, j]) > 0.9:  #The parameter is variable. If you set it to 0.9, fewer features will be excluded compared to setting it to 0.8.
            colname = corr_matrix.columns[i]
            to_drop.append(colname)

#Remove features with a correlation coefficient greater than 0.9.
data = x.drop(to_drop, axis=1)
print(data.shape)
data=pd.concat([y,data],axis=1)
data.to_csv('/Users/alex/Desktop/Data for 1st SCI./Normalized data.csv',index=False)


# %% [markdown]
# 4. Feature Selection  
## LASSO Screening

# %% [code]
import numpy as np
alphas = np.logspace(-3,-1,100,base=10)#Select 100 logarithms with base 10 between -3 and 0.
alphas

# %% [code]
from sklearn.linear_model import LassoCV
df=pd.read_csv('./feature/Correlation coefficient.csv')
x=df.iloc[:,1:]
y = df['label']
columnNames=x.columns
x = x.astype(np.float32)
#x = StandardScaler().fit_transform(x)
x = pd.DataFrame(x,columns=columnNames)
lassoCV_model = LassoCV(alphas=alphas,cv=10,max_iter=10000)
lassoCV_model.fit(x,y)

                       

# %% [code]
print(lassoCV_model.alpha_)
print(lassoCV_model.coef_)

# %% [code]
print(x.columns[lassoCV_model.coef_!=0])
print(lassoCV_model.coef_!=0)
print(len(x.columns[lassoCV_model.coef_!=0]))

# %% [code]
data_lc=df[x.columns[lassoCV_model.coef_!=0]]
data_lc=pd.concat([y,data_lc],axis=1)
data_lc.to_csv('./feature/LASSO.csv',index=False)

# %% [code]
coefs=lassoCV_model.path(x,y,alphas=alphas,max_iter=1000)[1].T

# %% [code]
import matplotlib.pyplot as pl
import matplotlib.pyplot as plt

#  lassoCV_model.alphas_ 和 lassoCV_model.alpha_
# The variables need to be defined here; this is just example code, and you need to replace it with actual variable values.

plt.figure(figsize=(6, 6))
plt.semilogx(lassoCV_model.alphas_, coefs, '-')
plt.axvline(lassoCV_model.alpha_, color='black', ls='--')
plt.xlabel('Lambda')
plt.ylabel('Coefficients')

# Save the image in high-resolution PDF format
plt.savefig('LASSO1.pdf', format='pdf', dpi=300, bbox_inches='tight')

# Display the chart
plt.show()

# %% [code]
mses_mean=lassoCV_model.mse_path_.mean(axis=1)
mse_std=lassoCV_model.mse_path_.std(axis=1)

alpha_index=np.where(lassoCV_model.alphas_==lassoCV_model.alpha_)
print('The location of the lambda with the best MSE',alpha_index)
mses_mean_Se=mses_mean[alpha_index]+mse_std[alpha_index]
print('One standard error above the minimum MSE',mses_mean_Se)
alpha_index_Se=np.min(np.where(mses_mean<=mses_mean_Se))
print('The lambda value at one standard error above the minimum MSE',alpha_index_Se)
alpha_se=lassoCV_model.alphas_[alpha_index_Se]
print('Nearest lambda value',alpha_se)

# %% [code]
import matplotlib.pyplot as plt

# lassoCV_model.alphas_, mses_mean, mse_std, lassoCV_model.alpha_, alpha_se Already defined.

plt.figure(figsize=(6, 6))
plt.errorbar(lassoCV_model.alphas_, mses_mean, yerr=mse_std, fmt='o', ms=2, mfc='r', mec='r', ecolor='lightgray', elinewidth=2, capsize=2, capthick=1)
plt.semilogx()
plt.axvline(lassoCV_model.alpha_, color='black', ls='--')
plt.axvline(alpha_se, color='black', ls='--')
plt.xlabel('Lambda')
plt.ylabel('Mse')

# Save the image in high-resolution PDF format
plt.savefig('LASSO2.pdf', format='pdf', dpi=600, bbox_inches='tight')

# Display the chart
plt.show()

# %% [markdown]
# 5. Model Construction


# %% [markdown]
# Predefine the model and import libraries.

# %% [code]
import matplotlib.pyplot as plt
import numpy as np
import pandas as pd
import scipy
import seaborn as sns
#import statsmodels.api as sm
from IPython.core.display import display
# from lightgbm import LGBMClassifier, LGBMRegressor
# import matplotlib
# matplotlib.use('Agg')
from matplotlib.pyplot import MultipleLocator
from pandas import DataFrame
from scipy.stats import ttest_1samp
from sklearn import manifold
from sklearn.cluster import KMeans
from sklearn.decomposition import PCA
from sklearn.decomposition import TruncatedSVD
from sklearn.ensemble import ExtraTreesClassifier, ExtraTreesRegressor, GradientBoostingClassifier, AdaBoostClassifier, \
    AdaBoostRegressor
from sklearn.ensemble import RandomForestClassifier, RandomForestRegressor, GradientBoostingRegressor
from sklearn.ensemble import RandomTreesEmbedding
from sklearn.linear_model import LassoCV, LogisticRegression, ElasticNetCV
from sklearn.metrics import accuracy_score
from sklearn.metrics import roc_auc_score, confusion_matrix
from sklearn.metrics import roc_curve, auc, mean_squared_error
from sklearn.model_selection import train_test_split, StratifiedKFold
from sklearn.naive_bayes import GaussianNB
from sklearn.neighbors import KNeighborsClassifier, KNeighborsRegressor
from sklearn.neighbors import NeighborhoodComponentsAnalysis
from sklearn.neural_network import MLPClassifier, MLPRegressor
from sklearn.pipeline import make_pipeline
from sklearn.preprocessing import MinMaxScaler
from sklearn.random_projection import SparseRandomProjection
from sklearn.svm import SVC, SVR
from sklearn.tree import DecisionTreeClassifier, DecisionTreeRegressor
from xgboost import XGBClassifier, XGBRegressor


# %% [code]
# 5.1 Build a model
def create_clf_model(model_names):
    models = {}
    # Determine if it is a pure string, and configure it using default parameters.
    if isinstance(model_names, (list, tuple)):
        if 'lr' in model_names or 'LR' in model_names:
            models['LR'] = LogisticRegression(random_state=0)
        # NB
        if 'nb' in model_names or 'NaiveBayes' in model_names:
            models['NaiveBayes'] = GaussianNB()
        # SVM
        if 'svm' in model_names or 'SVM' in model_names:
            models['SVM'] = SVC(probability=True, random_state=0)
        # KNN
        if 'knn' in model_names or 'KNN' in model_names:
            models['KNN'] = KNeighborsClassifier(algorithm='kd_tree')
        # DecisionTree
        if 'dt' in model_names or 'DecisionTree' in model_names:
            models['DecisionTree'] = DecisionTreeClassifier(max_depth=None,
                                                            min_samples_split=2, random_state=0)
        # RandomForest
        if 'rf' in model_names or 'RandomForest' in model_names:
            models['RandomForest'] = RandomForestClassifier(n_estimators=5, max_depth=None,
                                                            min_samples_split=2, random_state=0)
        # ExtraTree
        if 'et' in model_names or 'ExtraTrees' in model_names:
            models['ExtraTrees'] = ExtraTreesClassifier(n_estimators=10, max_depth=None,
                                                        min_samples_split=2, random_state=0)
        # XGBoost
        if 'xgb' in model_names or 'XGBoost' in model_names:
            models['XGBoost'] = XGBClassifier(n_estimators=5, objective='binary:logistic',
                                              use_label_encoder=False, eval_metric='error')
        # LightGBM
        if 'lgb' in model_names or 'LightGBM' in model_names:
            models['LightGBM'] = LGBMClassifier(
                n_estimators=10, max_depth=-1, objective='binary')

        # GBM
        if 'gbm' in model_names or 'GradientBoosting' in model_names:
            models['GradientBoosting'] = GradientBoostingClassifier(
                n_estimators=10, random_state=0)
        # AdaBoost
        if 'adaboost' in model_names or 'AdaBoost' in model_names:
            models['AdaBoost'] = AdaBoostClassifier(
                n_estimators=10, random_state=0)

        # Multi layer perception
        if 'mlp' in model_names or 'MLP' in model_names:
            models['MLP'] = MLPClassifier(hidden_layer_sizes=(
                128, 64, 32), max_iter=300, solver='sgd', random_state=0)
    elif isinstance(model_names, dict):
        for model_name, params in model_names.items():
            if 'svm' == model_name or 'SVM' == model_name:
                models['SVM'] = SVC(**params)
            # KNN
            if 'knn' == model_name or 'KNN' == model_name:
                models['KNN'] = KNeighborsClassifier(**params)
            # NB
            if 'nb' == model_name or 'NaiveBayes' == model_name:
                models['NaiveBayes'] = GaussianNB(**params)
            # DecisionTree
            if 'dt' == model_name or 'DecisionTree' == model_name:
                models['DecisionTree'] = DecisionTreeClassifier(**params)
            # RandomForest
            if 'rf' == model_name or 'RandomForest' == model_name:
                models['RandomForest'] = RandomForestClassifier(**params)
            # ExtraTree
            if 'et' == model_name or 'ExtraTrees' == model_name:
                models['ExtraTrees'] = ExtraTreesClassifier(**params)
            # XGBoost
            if 'xgb' == model_name or 'XGBoost' == model_name:
                models['XGBoost'] = XGBClassifier(**params)
            # LightGBM
            if 'lgb' == model_name or 'LightGBM' == model_name:
                models['LightGBM'] = LGBMClassifier(**params)
            # GBM
            if 'gbm' == model_name or 'GradientBoosting' == model_name:
                models['GradientBoosting'] = GradientBoostingClassifier(
                    **params)

            # AdaBoost
            if 'adaboost' == model_name or 'AdaBoost' == model_name:
                models['AdaBoost'] = AdaBoostClassifier(**params)

            # Multi layer perception
            if 'mlp' == model_name or 'MLP' == model_name:
                models['MLP'] = MLPClassifier(**params)
    return models


# %% [code]
model_names = ['SVM',  'RandomForest',  'XGBoost', 'NaiveBayes', 'AdaBoost',  'LR']
models = create_clf_model(model_names)
model_names = list(models.keys())

# %% [code]
data = pd.read_csv("/Users/alex/Desktop/Data of 1st SCI/After LASSO screening.csv")
labels = ['label']
X_train_sel, X_test_sel, y_train_sel, y_test_sel = train_test_split(
    data.iloc[:, 1:], data.iloc[:, 0], test_size=0.4,random_state=2468)
y_test_sel = pd.DataFrame(y_test_sel, columns=['label'])
y_train_sel = pd.DataFrame(y_train_sel, columns=['label'])


# %% [code]
y_train_sel.to_csv('Training set labels.csv', index=True)
y_test_sel.to_csv('Test set labels.csv', index=True)
X_train_sel.to_csv('Training set.csv', index=True)
X_test_sel.to_csv('Test set.csv', index=True)

# %% [code]
import joblib
import os

targets = []
os.makedirs('models', exist_ok=True)
for l in labels:
    new_models = list(create_clf_model(model_names).values())
    for mn, m in zip(model_names, new_models):
        m.fit(X_train_sel, y_train_sel[l])
        joblib.dump(m, f'models/{mn}_{l}.pkl')
    targets.append(new_models)
targets


# %% [markdown]
# Predefine the model and import libraries.
# Subsequent sections define multiple functions, which can be executed directly.

# %% [code]

import numpy as np
import scipy.stats


def compute_midrank(x):
    """Computes midranks.
    Args:
       x - a 1D numpy array
    Returns:
       array of midranks
    """
    J = np.argsort(x)
    Z = x[J]
    N = len(x)
    T = np.zeros(N, dtype=np.float64)
    i = 0
    while i < N:
        j = i
        while j < N and Z[j] == Z[i]:
            j += 1
        T[i:j] = 0.5 * (i + j - 1)
        i = j
    T2 = np.empty(N, dtype=np.float64)
    # Note(kazeevn) +1 is due to Python using 0-based indexing
    # instead of 1-based in the AUC formula in the paper
    T2[J] = T + 1
    return T2


def fastDeLong(predictions_sorted_transposed, label_1_count):
    """
    The fast version of DeLong's method for computing the covariance of
    unadjusted AUC.
    Args:
       predictions_sorted_transposed: a 2D numpy.array[n_classifiers, n_examples]
          sorted such as the examples with label "1" are first
    Returns:
       (AUC value, DeLong covariance)
    Reference:
     @article{sun2014fast,
       title={Fast Implementation of DeLong's Algorithm for
              Comparing the Areas Under Correlated Receiver Operating Characteristic Curves},
       author={Xu Sun and Weichao Xu},
       journal={IEEE Signal Processing Letters},
       volume={21},
       number={11},
       pages={1389--1393},
       year={2014},
       publisher={IEEE}
     }
    """
    # Short variables are named as they are in the paper
    m = label_1_count
    n = predictions_sorted_transposed.shape[1] - m
    positive_examples = predictions_sorted_transposed[:, :m]
    negative_examples = predictions_sorted_transposed[:, m:]
    k = predictions_sorted_transposed.shape[0]

    tx = np.empty([k, m], dtype=np.float64)
    ty = np.empty([k, n], dtype=np.float64)
    tz = np.empty([k, m + n], dtype=np.float64)
    for r in range(k):
        tx[r, :] = compute_midrank(positive_examples[r, :])
        ty[r, :] = compute_midrank(negative_examples[r, :])
        tz[r, :] = compute_midrank(predictions_sorted_transposed[r, :])
    aucs = tz[:, :m].sum(axis=1) / m / n - float(m + 1.0) / 2.0 / n
    v01 = (tz[:, :m] - tx[:, :]) / n
    v10 = 1.0 - (tz[:, m:] - ty[:, :]) / m
    sx = np.cov(v01)
    sy = np.cov(v10)
    delongcov = sx / m + sy / n
    return aucs, delongcov


def calc_pvalue(aucs, sigma, logv=10):
    """Computes log(10) of p-values.
    Args:
       aucs: 1D array of AUCs
       sigma: AUC DeLong covariances
       logv:
    Returns:
       log10(pvalue)
    """
    l = np.array([[1, -1]])
    z = np.abs(np.diff(aucs)) / np.sqrt(np.dot(np.dot(l, sigma), l.T))
    # print(np.sqrt(np.dot(np.dot(l, sigma), l.T)))
    return 10 ** (np.log10(2) + scipy.stats.norm.logsf(z, loc=0, scale=1) / np.log(logv))


def compute_ground_truth_statistics(ground_truth):
    assert np.array_equal(np.unique(ground_truth), [0, 1])
    order = (-ground_truth).argsort()
    label_1_count = int(ground_truth.sum())
    return order, label_1_count


def delong_roc_variance(ground_truth, predictions):
    """
    Computes ROC AUC variance for a single set of predictions
    Args:
       ground_truth: np.array of 0 and 1
       predictions: np.array of floats of the probability of being class 1
    """
    order, label_1_count = compute_ground_truth_statistics(ground_truth)
    predictions_sorted_transposed = predictions[np.newaxis, order]
    aucs, delongcov = fastDeLong(predictions_sorted_transposed, label_1_count)
    assert len(
        aucs) == 1, "There is a bug in the code, please forward this to the developers"
    return aucs[0], delongcov


def delong_roc_test(ground_truth, predictions_one, predictions_two, logv=10):
    """
    Computes log(p-value) for hypothesis that two ROC AUCs are different
    Args:
       ground_truth: np.array of 0 and 1
       predictions_one: predictions of the first model,
          np.array of floats of the probability of being class 1
       predictions_two: predictions of the second model,
          np.array of floats of the probability of being class 1
       logv:
    """
    order, label_1_count = compute_ground_truth_statistics(ground_truth)
    predictions_sorted_transposed = np.vstack(
        (predictions_one, predictions_two))[:, order]
    aucs, delongcov = fastDeLong(predictions_sorted_transposed, label_1_count)
    # print(aucs, delongcov)
    return calc_pvalue(aucs, delongcov, logv=logv)


def calc_95_CI(ground_truth, predictions, alpha=0.95, with_auc: bool = True):
    auc, auc_cov = delong_roc_variance(ground_truth, predictions)
    auc_std = np.sqrt(auc_cov)
    lower_upper_q = np.abs(np.array([0, 1]) - (1 - alpha) / 2)
    ci = scipy.stats.norm.ppf(lower_upper_q, loc=auc, scale=auc_std)
    ci[ci > 1] = 1
    ci[ci < 0] = 0
    if with_auc:
        return auc, ci
    else:
        return ci


if __name__ == '__main__':
    preds_A = np.array([.5, .5, .5, .5, .5, .5, .5, .5, .5, .8])
    preds_B = np.array([.2, .5, .1, .4, .9, .8, .7, .5, .9, .8])
    actual = np.array([0, 0, 0, 0, 1, 0, 1, 1, 1, 1])
    print(delong_roc_test(actual, preds_A, preds_B))


# %% [code]

import warnings
from typing import Union, List

import numpy as np
import pandas as pd
import sklearn.metrics as sm
from scipy import stats
from sklearn.exceptions import UndefinedMetricWarning
from sklearn.utils import column_or_1d, check_consistent_length, assert_all_finite
from sklearn.utils.extmath import stable_cumsum
from sklearn.utils.multiclass import type_of_target


def calc_array_95ci(data, confidence=0.95):
    data = column_or_1d(np.array(data))
    std = stats.tstd(data)
    sem = stats.sem(data)
    return stats.t.interval(confidence, df=len(data) - 1, loc=np.mean(data), scale=sem)


def calc_value_95ci(a, b) -> tuple:
    """
    Implementation： Wilson, E. B. "Probable Inference, the Law of Succession, and Statistical Inference,"
          Journal of the American Statistical Association, 22, 209-212 (1927).

    Args:
        a: denominator
        b: Numerator

    Returns: 95% CI [lower, upper]

    """
    sum_value = a + b + 1e-6
    ratio = a / sum_value
    std = (ratio * (1 - ratio) / sum_value) ** 0.5
    return max(0, ratio - 1.96 * std), min(ratio + 1.96 * std, 1)


def map_ci(ci):
    ci_float = [float(f"{i_:.6f}") for i_ in ci]
    ci_float[0] = ci_float[0] if not np.isnan(ci_float[0]) else 1
    ci_float[1] = ci_float[1] if not np.isnan(ci_float[1]) else 1
    # print(ci_float)
    return ci_float


def check_pos_label_consistency(pos_label, y_true):
    """Check if `pos_label` need to be specified or not.

    In binary classification, we fix `pos_label=1` if the labels are in the set
    {-1, 1} or {0, 1}. Otherwise, we raise an error asking to specify the
    `pos_label` parameters.

    Parameters
    ----------
    pos_label : int, str or None
        The positive label.
    y_true : ndarray of shape (n_samples,)
        The target vector.

    Returns
    -------
    pos_label : int
        If `pos_label` can be inferred, it will be returned.

    Raises
    ------
    ValueError
        In the case that `y_true` does not have label in {-1, 1} or {0, 1},
        it will raise a `ValueError`.
    """
    # ensure binary classification if pos_label is not specified
    # classes.dtype.kind in ('O', 'U', 'S') is required to avoid
    # triggering a FutureWarning by calling np.array_equal(a, b)
    # when elements in the two arrays are not comparable.
    classes = np.unique(y_true)
    if (pos_label is None and (
            classes.dtype.kind in 'OUS' or
            not (np.array_equal(classes, [0, 1]) or
                 np.array_equal(classes, [-1, 1]) or
                 np.array_equal(classes, [0]) or
                 np.array_equal(classes, [-1]) or
                 np.array_equal(classes, [1])))):
        classes_repr = ", ".join(repr(c) for c in classes)
        raise ValueError(
            f"y_true takes value in {{{classes_repr}}} and pos_label is not "
            f"specified: either make y_true take value in {{0, 1}} or "
            f"{{-1, 1}} or pass pos_label explicitly."
        )
    elif pos_label is None:
        pos_label = 1.0

    return pos_label


def _binary_clf_curve(y_true, y_score, pos_label=None, sample_weight=None):
    """Calculate true and false positives per binary classification threshold.

    Parameters
    ----------
    y_true : ndarray of shape (n_samples,)
        True targets of binary classification.

    y_score : ndarray of shape (n_samples,)
        Estimated probabilities or output of a decision function.

    pos_label : int or str, default=None
        The label of the positive class.

    sample_weight : array-like of shape (n_samples,), default=None
        Sample weights.

    Returns
    -------
    fps : ndarray of shape (n_thresholds,)
        A count of false positives, at index i being the number of negative
        samples assigned a score >= thresholds[i]. The total number of
        negative samples is equal to fps[-1] (thus true negatives are given by
        fps[-1] - fps).

    tps : ndarray of shape (n_thresholds,)
        An increasing count of true positives, at index i being the number
        of positive samples assigned a score >= thresholds[i]. The total
        number of positive samples is equal to tps[-1] (thus false negatives
        are given by tps[-1] - tps).

    thresholds : ndarray of shape (n_thresholds,)
        Decreasing score values.
    """
    # Check to make sure y_true is valid
    y_type = type_of_target(y_true)
    if not (y_type == "binary" or
            (y_type == "multiclass" and pos_label is not None)):
        raise ValueError("{0} format is not supported".format(y_type))

    check_consistent_length(y_true, y_score, sample_weight)
    y_true = column_or_1d(y_true)
    y_score = column_or_1d(y_score)
    assert_all_finite(y_true)
    assert_all_finite(y_score)

    if sample_weight is not None:
        sample_weight = column_or_1d(sample_weight)

    pos_label = check_pos_label_consistency(pos_label, y_true)

    # make y_true a boolean vector
    y_true = (y_true == pos_label)

    # sort scores and corresponding truth values
    desc_score_indices = np.argsort(y_score, kind="mergesort")[::-1]
    y_score = y_score[desc_score_indices]
    y_true = y_true[desc_score_indices]
    if sample_weight is not None:
        weight = sample_weight[desc_score_indices]
    else:
        weight = 1.

    # y_score typically has many tied values. Here we extract
    # the indices associated with the distinct values. We also
    # concatenate a value for the end of the curve.
    distinct_value_indices = np.where(np.diff(y_score))[0]
    threshold_idxs = np.r_[distinct_value_indices, y_true.size - 1]

    # accumulate the true positives with decreasing threshold
    tps = stable_cumsum(y_true * weight)[threshold_idxs]
    if sample_weight is not None:
        # express fps as a cumsum to ensure fps is increasing even in
        # the presence of floating point errors
        fps = stable_cumsum((1 - y_true) * weight)[threshold_idxs]
    else:
        fps = 1 + threshold_idxs - tps
    tns = fps[-1] - fps
    fns = tps[-1] - tps
    return fps, tps, tns, fns, y_score[threshold_idxs]


def any_curve(y_true, y_score, *, pos_label=None, sample_weight=None):
    fps, tps, tns, fns, thresholds = _binary_clf_curve(
        y_true, y_score, pos_label=pos_label, sample_weight=sample_weight)

    if fps[-1] <= 0:
        warnings.warn("No negative samples in y_true, "
                      "false positive value should be meaningless",
                      UndefinedMetricWarning)
        fpr = np.repeat(np.nan, fps.shape)
    else:
        fpr = fps / fps[-1]

    if tps[-1] <= 0:
        warnings.warn("No positive samples in y_true, "
                      "true positive value should be meaningless",
                      UndefinedMetricWarning)
        tpr = np.repeat(np.nan, tps.shape)
    else:
        tpr = tps / tps[-1]

    if tns[0] <= 0:
        warnings.warn("No negative samples in y_true, "
                      "true negative value should be meaningless",
                      UndefinedMetricWarning)
        tnr = np.repeat(np.nan, tns.shape)
    else:
        tnr = tns / tns[0]

    if fns[0] <= 0:
        warnings.warn("No positive samples in y_true, "
                      "false negative value should be meaningless",
                      UndefinedMetricWarning)
        fnr = np.repeat(np.nan, fns.shape)
    else:
        fnr = fns / fns[0]

    return fpr, tpr, tnr, fnr, thresholds


def calc_sens_spec(y_true, y_score, **kwargs):
    fpr, tpr, tnr, fnr, thresholds = any_curve(y_true, y_score)
    idx = 0
    maxv = -1e6
    for i, v in enumerate(tpr - fpr):
        if v > maxv:
            maxv = v
            idx = i
    #    idx = np.argmax(tpr - fpr)
    return tpr[idx], tnr[idx], thresholds[idx]


def analysis_pred_binary(y_true: Union[List, np.ndarray, pd.DataFrame], y_score: Union[List, np.ndarray, pd.DataFrame],
                         y_pred: Union[List, np.ndarray, pd.DataFrame] = None, alpha=0.95,
                         use_youden: bool = True, with_aux_ci: bool = False):
    """

    Args:
        y_true:
        y_score:
        y_pred:
        alpha: 0.95
        use_youden: 
        with_aux_ci:

    Returns:

    """
    aux_ci = {}
    if isinstance(y_score, (list, tuple)):
        y_score = np.array(y_score)
    y_true = column_or_1d(np.array(y_true))
    assert sorted(np.unique(y_true)) == [0, 1], f"The result must be binary classification！"
    assert len(y_true) == len(y_score), 'The number of samples must be equal!'
    if len(y_score.shape) == 2:
        y_score = column_or_1d(y_score[:, 1])
    elif len(y_score.shape) > 2:
        raise ValueError(f"The y_score does not support data >2 with more than 2 columns! Current status.
{y_score.shape}")
    else:
        y_score = column_or_1d(y_score)
    tpr, tnr, thres = calc_sens_spec(y_true, y_score)
    if y_pred is None:
        y_pred = np.array(y_score >= (
            thres if use_youden else 0.5)).astype(int)
    acc = np.sum(y_true == y_pred) / len(y_true)
    tp = np.sum(y_true[y_true == 1] == y_pred[y_true == 1])
    tn = np.sum(y_true[y_true == 0] == y_pred[y_true == 0])
    fp = np.sum(y_pred[y_true == 0] == 1)
    fn = np.sum(y_pred[y_true == 1] == 0)
    ppv = tp / (tp + fp + 1e-6)
    aux_ci['ppv'] = calc_value_95ci(tp, fp)
    npv = tn / (tn + fn + 1e-6)
    aux_ci['npv'] = calc_value_95ci(tn, fn)
    auc, ci = calc_95_CI(y_true, y_score, alpha=alpha, with_auc=True)
    if not use_youden:
        tpr = tp / (tp + fn + 1e-6)
        tnr = tn / (fp + tn + 1e-6)
    aux_ci['sens'] = calc_value_95ci(tp, fn)
    aux_ci['spec'] = calc_value_95ci(tn, fp)
    f1 = 2 * tpr * ppv / (ppv + tpr)
    # print(tp, tn, fp, fn)
    if with_aux_ci:
        return acc, auc, map_ci(ci), tpr, map_ci(aux_ci['sens']), tnr, map_ci(aux_ci['spec']), \
            ppv, map_ci(aux_ci['ppv']), npv, map_ci(
                aux_ci['npv']), ppv, tpr, f1, thres
    else:
        return acc, auc, map_ci(ci), tpr, tnr, ppv, npv, ppv, tpr, f1, thres


if __name__ == '__main__':
    y_true_ = [0, 0, 1, 1, 1, 1, 0]
    y_pred_ = [1, 1, 0, 0, 0, 0, 1]
    event_ = [1, 1, 0, 0, 0, 0, 1]
    y_pred_1 = [0.51, 0.61, 0.0, 0.01, 0.53, 0.99, 0.88]
    y_pred_2 = [1, 0.61, 1, 0.01, 0.53, 0.99, 0.88]
    print(analysis_pred_binary(y_true_, y_pred_1, with_aux_ci=True))
    print(calc_value_95ci(0, 2))
    # print(IDI(y_true_, pred_x=y_pred_2, pred_y=y_pred_1))
    # print(NRI(y_true_, y_pred_, event_))


# %% [code]
from sklearn.metrics import accuracy_score
from sklearn.preprocessing import OneHotEncoder

predictions = [[(model.predict(X_train_sel), model.predict(X_test_sel))
                for model in target] for label, target in zip(labels, targets)]
pred_scores = [[(model.predict_proba(X_train_sel), model.predict_proba(X_test_sel))
                for model in target] for label, target in zip(labels, targets)]

metric = []
pred_sel_idx = []
for label, prediction, scores in zip(labels, predictions, pred_scores):
    pred_sel_idx_label = []
    for mname, (train_pred, test_pred), (train_score, test_score) in zip(model_names, prediction, scores):
        # Calculate the training set index.
        acc, auc, ci, tpr, tnr, ppv, npv, precision, recall, f1, thres = analysis_pred_binary(y_train_sel[label],
                                                                                              train_score[:, 1])
        ci = f"{ci[0]:.4f} - {ci[1]:.4f}"
        metric.append((mname, acc, auc, ci, tpr, tnr, ppv, npv,
                      precision, recall, f1, thres, f"{label}-train"))

        # Calculate validation set metrics.
        acc, auc, ci, tpr, tnr, ppv, npv, precision, recall, f1, thres = analysis_pred_binary(y_test_sel[label],
                                                                                              test_score[:, 1])
        ci = f"{ci[0]:.4f} - {ci[1]:.4f}"
        metric.append((mname, acc, auc, ci, tpr, tnr, ppv, npv,
                      precision, recall, f1, thres, f"{label}-test"))
        # Calculate the selected index corresponding to the threshold.
        pred_sel_idx_label.append(np.logical_or(
            test_score[:, 0] >= thres, test_score[:, 1] >= thres))

    pred_sel_idx.append(pred_sel_idx_label)
metric = pd.DataFrame(metric, index=None, columns=['model_name', 'Accuracy', 'AUC', '95% CI',
                                                   'Sensitivity', 'Specificity',
                                                   'PPV', 'NPV', 'Precision', 'Recall', 'F1',
                                                   'Threshold', 'Task'])
metric
#metric.to_csv('Final results of random forest.csv', index=False)


# %% [code]
import pandas as pd
import matplotlib.pyplot as plt
from sklearn.metrics import accuracy_score
from sklearn.preprocessing import OneHotEncoder

# model_names, labels, targets, X_train_sel, X_test_sel, y_train_sel, y_test_sel
# analysis_pred_binary

predictions = [[(model.predict(X_train_sel), model.predict(X_test_sel))
                for model in target] for label, target in zip(labels, targets)]
pred_scores = [[(model.predict_proba(X_train_sel), model.predict_proba(X_test_sel))
                for model in target] for label, target in zip(labels, targets)]

metric = []
for label, prediction, scores in zip(labels, predictions, pred_scores):
    for mname, (train_pred, test_pred), (train_score, test_score) in zip(model_names, prediction, scores):
        # Calculate the training set index.
        acc, auc, ci, tpr, tnr, ppv, npv, precision, recall, f1, thres = analysis_pred_binary(y_train_sel[label],
                                                                                          train_score[:, 1])
        ci = f"{ci[0]:.4f} - {ci[1]:.4f}"
        metric.append([mname, acc, auc, ci, tpr, tnr, ppv, npv,
                      precision, recall, f1, thres, f"{label}-train"])

        # Calculate validation metrics.
        acc, auc, ci, tpr, tnr, ppv, npv, precision, recall, f1, thres = analysis_pred_binary(y_test_sel[label],
                                                                                          test_score[:, 1])
        ci = f"{ci[0]:.4f} - {ci[1]:.4f}"
        metric.append([mname, acc, auc, ci, tpr, tnr, ppv, npv,
                      precision, recall, f1, thres, f"{label}-test"])

metric = pd.DataFrame(metric, columns=['model_name', 'Accuracy', 'AUC', '95% CI',
                                       'Sensitivity', 'Specificity',
                                       'PPV', 'NPV', 'Precision', 'Recall', 'F1',
                                       'Threshold', 'Task'])

# Save as a CSV file.
metric.to_csv('Final results of all models.csv', index=False)

# Plot the table and save it as a PDF.
fig, ax = plt.subplots(figsize=(6, 6))
ax.axis('tight')
ax.axis('off')

the_table = ax.table(cellText=metric.values, colLabels=metric.columns, loc='center', cellLoc='center')
the_table.auto_set_font_size(False)
the_table.set_fontsize(10)
the_table.scale(1.2, 1.2)

plt.savefig('LASSO1.pdf', format='pdf', dpi=300, bbox_inches='tight')
plt.show()
