# Supplementary material for: The relationship between controlling nutritional status (CONUT) and cerebrovascular stenosis: a retrospective study with implications for ischemic stroke prevention
Source: PeerJ. 2026 Mar 26;14:e20968. doi: 10.7717/peerj.20968 (PMC13033285; doi:10.7717/peerj.20968)
Supplement: Supplemental Information 1 [file peerj-14-20968-s001.zip › Supplement/significance_test_results.csv]

	p.CONUT	p.Age	p.HR	p.SBP	p.DBP	p.LEVF	p.BMI	p.TC	p.Lym	p.Alb	p.WBC	p.RBC	p.PLT	p.Hb	p.LDL	p.TG	p.HDL	p.Cr	p.UA	p.PT	p.FIB	p.FDP	p.GLU	p.GA	p.ALT	p.NEU	p.MON	lowCI.CONUT	lowCI.Age	lowCI.HR	lowCI.SBP	lowCI.DBP	lowCI.LEVF	lowCI.BMI	lowCI.TC	lowCI.Lym	lowCI.Alb	lowCI.WBC	lowCI.RBC	lowCI.PLT	lowCI.Hb	lowCI.LDL	lowCI.TG	lowCI.HDL	lowCI.Cr	lowCI.UA	lowCI.PT	lowCI.FIB	lowCI.FDP
CONUT	0	0.903169305157106	0.07317830202939	0.920338854205393	0.00103893799365127	0.000217780022833093	0.0460108612258137	0.00150623841975976	0.136404447484665	7.66427596187675e-30	0.000140942402958476	4.68569353078046e-22	1.12504280034026e-07	6.83321609569458e-31	1.04565095369435e-08	0.0992167505221543	0.00092683686760535	1.42321405465931e-12	2.77867803192622e-17	4.59276765159585e-05	0.94317446877617	0.465203075338697	0.00862902027461274	0.4215451177308	7.69911452237579e-05	0.000483237563467704	1.53495822109072e-13	1	-0.0640296544001757	-0.00518139826222638	-0.0633655950838173	0.0406919834142941	0.0535627017087396	0.00109297914458887	0.0374158742727401	-0.105844104166623	0.284550176840185	0.0569222010356964	0.234687164564928	-0.220430956003105	0.290653312340548	-0.232726740141406	-0.00958956469453786	-0.161032678652894	0.157259691765548	0.198804668068851	-0.183920833388294	-0.0581103090102679	-0.037862267957556
Age	0.903169305157106	0	0.00162414620474546	0.0010848713713351	0.851719456101155	0.244464115182066	0.313948492067757	0.493965423900001	0.377741328079718	0.906233228173449	4.86231330425165e-21	2.02896386994127e-06	7.0522090262886e-08	0.000112297778756568	5.04332013140983e-05	0.237733681289807	0.39320842066911	0.329298538342178	0.247031446327813	0.131377176089339	0.411077156464758	0.46412687637039	0.440778029411402	0.259333979495781	0.262364868562438	0.0943905748837022	1.2544442958797e-06	-0.0640296544001757	1	0.0367394497615766	-0.159700019889599	-0.0545603590653607	-0.0245201248006351	-0.0293505677975456	-0.0812562362915704	-0.0331940593979275	-0.0639110371249782	0.227456727754874	0.0859683376324681	0.105593836050426	0.0586423084207571	0.0645313187174592	-0.0240038523777868	-0.0864490734314472	-0.0901687427089172	-0.0247144202663769	-0.106434446818333	-0.0854764532673265	-0.0827262392834281
HR	0.07317830202939	0.00162414620474546	0	9.06011882145705e-17	0.0232541628387737	0.769157152017307	0.756817786556185	0.0584190906338939	0.517805569798726	0.172911083654872	0.609612804816892	1.57449990718157e-07	0.398213696718485	1.90337611042031e-08	0.902714321280884	0.127243464186874	0.460482121892288	0.947781110514286	0.53875098891437	0.683484810386433	0.237965731457355	0.015868754767832	0.169035140009321	0.0305415760846633	0.201819409726057	0.280768043200644	0.00893875713365967	-0.00518139826222638	0.0367394497615766	1	-0.307586136578431	-0.129547712087975	-0.0692973030319812	-0.0697933078091058	-0.118113796550051	-0.0801154498328114	-0.101991658168432	-0.0759493096398753	0.101109607164386	-0.0861740132030206	0.112664833547608	-0.0565463882300681	-0.0133975625853457	-0.0829093018646677	-0.0623069575365386	-0.0414170273454275	-0.0727974795510357	-0.0964149622194763	-0.133871107172839
SBP	0.920338854205393	0.0010848713713351	9.06011882145705e-17	0	0.0343168166193331	0.0731569782366572	0.24034896897967	0.0376247273773636	0.0421154560354653	4.39394673896513e-06	0.369104628229166	0.878350273413757	0.599439443638838	0.658121422720505	0.937758572946204	0.229050923040757	0.0237463674427629	0.494591346882992	0.106520235377416	0.328768094937599	0.359748064520648	0.65941792000041	0.00884508584625194	0.136952149657557	0.970525928806139	0.378256871084577	0.437124702191064	-0.0633655950838173	-0.159700019889599	-0.307586136578431	1	0.00482393774315608	-0.00517729746287217	-0.0242056737687685	0.00367074138814949	0.00223606086605021	0.0810903003141695	-0.0326991341130867	-0.0649926554973747	-0.0763957375273382	-0.0738632933606356	-0.0579014006663365	-0.0233223066002601	-0.129304435608965	-0.0393162972504421	-0.109642347556513	-0.0902014468674159	-0.0883450909538698	-0.0467648065189076
DBP	0.00103893799365127	0.851719456101155	0.0232541628387737	0.0343168166193331	0	5.06561940570045e-12	2.84505796231162e-07	0.0572977750882368	0.741369523218393	0.000968753641321387	0.000251866829944328	0.550384715007091	0.00355913126204398	0.642793204639212	0.00438169068499847	0.48640651001142	0.548466389621682	0.000996981757114483	0.0466164847038477	0.0352610625206523	2.34230859685664e-05	0.327384810159822	0.0037317737996087	0.000358949473243536	0.918812843331843	6.17538411049341e-05	0.00182713899521211	0.0406919834142941	-0.0545603590653607	-0.129547712087975	0.00482393774315608	1	0.151845583271036	0.0977282501691737	-0.0018123839262362	-0.050165178631814	0.0412986512679986	0.052420038826161	-0.0419556328211107	0.0294414644284282	-0.0745152963054961	-0.147095491164727	-0.0389161911156059	-0.0786871283084099	0.041049908807841	0.000922661639768456	-0.124576759609113	0.0699446568944177	-0.0902868928673151
LEVF	0.000217780022833093	0.244464115182066	0.769157152017307	0.0731569782366572	5.06561940570045e-12	0	6.38595168489901e-05	0.103556474690388	0.750108736205916	0.0448788442220848	0.019481524384435	0.493055819812409	0.212798915417943	0.591159055162235	0.00190811268539198	0.00123378321950245	0.203962089856805	0.852411871269342	0.99327678339887	0.0443679214446615	0.152543109355	0.168205537477818	3.002165201907e-58	4.34116434428452e-59	0.120562767276083	0.0117145899974032	0.363155387014884	0.0535627017087396	-0.0245201248006351	-0.0692973030319812	-0.00517729746287217	0.151845583271036	1	0.0628215330029284	-0.0102308000451444	-0.0505197901684589	0.00141646376854507	0.0116018653906333	-0.0392415083919958	-0.0984233137386442	-0.0438008778037079	-0.154781829056757	0.0391874677905932	-0.0212428059161351	-0.054587471150761	-0.0605562234387362	-0.121700333030168	-0.016307188645584	-0.017927689960309
BMI	0.0460108612258137	0.313948492067757	0.756817786556185	0.24034896897967	2.84505796231162e-07	6.38595168489901e-05	0	0.0165715414136366	0.649611677766252	0.124301905730441	0.127914443189773	0.967400277021623	0.918881214719276	0.551255387689693	0.000443468562604564	0.146329459994066	0.877286807818174	0.705966338309033	0.108280612499791	0.261683794692867	0.256252205822689	0.560941729322624	0.323769397940364	0.00465005480379599	0.529083088136951	0.251077872143521	0.0133387893702516	0.00109297914458887	-0.0293505677975456	-0.0697933078091058	-0.0242056737687685	0.0977282501691737	0.0628215330029284	1	0.0134483825001298	-0.0742244947871732	-0.0130308972196638	-0.0134802732882403	-0.061551563216612	-0.0571722685818311	-0.041995713420966	-0.167070140576803	-0.104726026141319	-0.0650340130817517	-0.0487139896144205	-0.109396856957252	-0.094654793739466	-0.0254008022784147	-0.0781173146712301
TC	0.00150623841975976	0.493965423900001	0.0584190906338939	0.0376247273773636	0.0572977750882368	0.103556474690388	0.0165715414136366	0	0.521401893053733	0.26437601452377	0.710050932280379	0.31153332623881	0.598505273574011	0.827366555883013	0.121465238595318	0.428678433718505	0.819731025658703	8.78322569612837e-09	7.39797532367611e-05	0.837880943434118	0.177649810686784	0.0334345053016291	0.716886884817729	0.319314653662563	0.401954220913155	0.678361760526291	0.19535444895034	0.0374158742727401	-0.0812562362915704	-0.118113796550051	0.00367074138814949	-0.0018123839262362	-0.0102308000451444	0.0134483825001298	1	-0.0799457446670776	-0.0259914215103881	-0.0488826936160098	-0.0912832139903284	-0.0764368998029522	-0.0669862089413882	-0.107651559114747	-0.0359815086829404	-0.053302479031814	0.116711113952447	0.0617449098986706	-0.0665730793692497	-0.0188505815140369	0.00514753414647435
Lym	0.136404447484665	0.377741328079718	0.517805569798726	0.0421154560354653	0.741369523218393	0.750108736205916	0.649611677766252	0.521401893053733	0	0.580689028741567	0.475016528100703	0.863074328694015	0.287889965209167	0.540127243858226	0.640322814117837	0.758650811713711	0.47874473798756	0.415341329371055	0.0115352079399976	0.152830912209426	0.791233648998561	0.467913751725943	0.917957721305045	0.788205312757871	0.941030740511696	0.483406238197782	0.560666921407638	-0.105844104166623	-0.0331940593979275	-0.0801154498328114	0.00223606086605021	-0.050165178631814	-0.0505197901684589	-0.0742244947871732	-0.0799457446670776	1	-0.0772276051417567	-0.038353266315146	-0.0550044093719324	-0.0276334758211033	-0.041481045185205	-0.0459495210144286	-0.0508651337202817	-0.081999877625628	-0.0852480738084461	-0.137326156996477	-0.104024627450527	-0.0521718134837674	-0.0825368787217369
Alb	7.66427596187675e-30	0.906233228173449	0.172911083654872	4.39394673896513e-06	0.000968753641321387	0.0448788442220848	0.124301905730441	0.26437601452377	0.580689028741567	0	0.0249378562124746	0.0854218318758888	0.0224086451896198	0.0351553547515238	0.203182097781687	0.169367952938252	0.725834461300947	0.00854134689008892	0.00715524584788733	0.0165183139804277	0.172129487422729	0.908454732941862	0.0157270021165187	0.866561579233384	0.221969979762939	0.0841573888356459	0.00202385827368251	0.284550176840185	-0.0639110371249782	-0.101991658168432	0.0810903003141695	0.0412986512679986	0.00141646376854507	-0.0130308972196638	-0.0259914215103881	-0.0772276051417567	1	0.0087093357206474	-0.00738963426033761	-0.129976221893396	0.00452292129062411	-0.0992357293277282	-0.0180433444082872	-0.0710499600738785	0.0206570903371395	0.0224960685233938	-0.133427028631698	-0.0183157332033476	-0.0567687912128215
WBC	0.000140942402958476	4.86231330425165e-21	0.609612804816892	0.369104628229166	0.000251866829944328	0.019481524384435	0.127914443189773	0.710050932280379	0.475016528100703	0.0249378562124746	0	6.65550246806901e-05	1.61910461302037e-24	0.00466694443807406	1.95367879797522e-05	0.0162117147544355	0.21023318342297	0.00135597942779561	0.000291723567435176	0.620258072285261	9.59087306617865e-22	1.78106788060632e-07	4.81722064481733e-05	0.0801492989872029	0.00608152790325217	0	4.04766945036898e-120	0.0569222010356964	0.227456727754874	-0.0759493096398753	-0.0326991341130867	0.052420038826161	0.0116018653906333	-0.0134802732882403	-0.0488826936160098	-0.038353266315146	0.0087093357206474	1	0.0625198205238239	0.25143503923578	0.0268012362678985	0.071195218690711	0.0136961278641312	-0.0217791917672052	0.0383523914611307	0.0512550578234742	-0.0754856731362647	0.232494394411553	0.10041069705558
RBC	4.68569353078046e-22	2.02896386994127e-06	1.57449990718157e-07	0.878350273413757	0.550384715007091	0.493055819812409	0.967400277021623	0.31153332623881	0.863074328694015	0.0854218318758888	6.65550246806901e-05	0	0.763536621917267	2.18867544871066e-238	0.00014316345502006	3.39953777943756e-08	0.00547772252111494	0.604465513674216	2.09162906845927e-09	0.0380514968223024	0.749058677631897	0.0111773476532041	0.117124404676292	1.42043427301171e-05	0.000800162909142514	0.11817277794914	0.0156653656220412	0.234687164564928	0.0859683376324681	0.101109607164386	-0.0649926554973747	-0.0419556328211107	-0.0392415083919958	-0.061551563216612	-0.0912832139903284	-0.0550044093719324	-0.00738963426033761	0.0625198205238239	1	-0.0695229353546818	0.779443123551627	0.0568029858399583	0.109568648144036	-0.144928094574312	-0.0761747655453813	0.123988049929956	-0.12363439562608	-0.0701064527148079	-0.137660569141872
PLT	1.12504280034026e-07	7.0522090262886e-08	0.398213696718485	0.599439443638838	0.00355913126204398	0.212798915417943	0.918881214719276	0.598505273574011	0.287889965209167	0.0224086451896198	1.61910461302037e-24	0.763536621917267	0	0.00570958229349336	2.97816757309533e-05	0.0626383899505908	0.249609265080093	0.0153104651402583	0.00175240383827174	0.885050182711167	1.37377340107961e-17	0.0273676082320346	0.333629073668054	0.0262276135485552	0.0953489799525339	9.45520667711679e-16	6.984710138542e-13	-0.220430956003105	0.105593836050426	-0.0861740132030206	-0.0763957375273382	0.0294414644284282	-0.0984233137386442	-0.0571722685818311	-0.0764368998029522	-0.0276334758211033	-0.129976221893396	0.25143503923578	-0.0695229353546818	1	-0.144520338975497	0.0682719230780458	-0.00302309353896103	-0.0249080890970152	-0.134265712739028	-0.155537836121982	-0.064732287822334	0.201264478563704	-0.127637495938685
Hb	6.83321609569458e-31	0.000112297778756568	1.90337611042031e-08	0.658121422720505	0.642793204639212	0.591159055162235	0.551255387689693	0.827366555883013	0.540127243858226	0.0351553547515238	0.00466694443807406	2.18867544871066e-238	0.00570958229349336	0	0.000175220708031289	1.23165952758572e-05	0.00289647701650375	0.71341527582975	2.8361613747121e-07	0.10018595515833	0.0336418245932251	0.0401297142949255	0.425968943954861	3.49647621193725e-05	0.000219505337803681	0.719356676267374	0.0886234751732212	0.290653312340548	0.0586423084207571	0.112664833547608	-0.0738632933606356	-0.0745152963054961	-0.0438008778037079	-0.041995713420966	-0.0669862089413882	-0.041481045185205	0.00452292129062411	0.0268012362678985	0.779443123551627	-0.144520338975497	1	0.0552524272688441	0.0743269398035763	-0.150994404417561	-0.0715586059129446	0.0977463321712714	-0.110553119328971	-0.125153081015143	-0.122969927164884
LDL	1.04565095369435e-08	5.04332013140983e-05	0.902714321280884	0.937758572946204	0.00438169068499847	0.00190811268539198	0.000443468562604564	0.121465238595318	0.640322814117837	0.203182097781687	1.95367879797522e-05	0.00014316345502006	2.97816757309533e-05	0.000175220708031289	0	0.0845272709880299	0.0729723409307409	0.0018044857999255	0.47560789905565	0.987352877305512	1.22521911413977e-05	0.199870808941937	0.0704603475855644	0.0141088317889911	0.244729145157857	0.0176486609116465	0.0161700978810016	-0.232726740141406	0.0645313187174592	-0.0565463882300681	-0.0579014006663365	-0.147095491164727	-0.154781829056757	-0.167070140576803	-0.107651559114747	-0.0459495210144286	-0.0992357293277282	0.071195218690711	0.0568029858399583	0.0682719230780458	0.0552524272688441	1	-0.00723732466786357	-0.00514174870123116	-0.155278341524414	-0.0383826744488037	-0.0607840352660923	0.0743621406892427	-0.0208863578288945
TG	0.0992167505221543	0.237733681289807	0.127243464186874	0.229050923040757	0.48640651001142	0.00123378321950245	0.146329459994066	0.428678433718505	0.758650811713711	0.169367952938252	0.0162117147544355	3.39953777943756e-08	0.0626383899505908	1.23165952758572e-05	0.0845272709880299	0	0.0935902680344037	0.44317981633543	0.0062532687886729	0.0272433476099961	0.37261655486755	0.073238832737952	8.32715547577253e-09	0.762698117276237	0.181505391682883	0.605509921365526	0.0579030432904965	-0.00958956469453786	-0.0240038523777868	-0.0133975625853457	-0.0233223066002601	-0.0389161911156059	0.0391874677905932	-0.104726026141319	-0.0359815086829404	-0.0508651337202817	-0.0180433444082872	0.0136961278641312	0.109568648144036	-0.00302309353896103	0.0743269398035763	-0.00723732466786357	1	-0.111551470206724	-0.0837895809654739	0.0238731870444532	-0.127691452547889	-0.0876035760370808	-0.115037238587755
HDL	0.00092683686760535	0.39320842066911	0.460482121892288	0.0237463674427629	0.548466389621682	0.203962089856805	0.877286807818174	0.819731025658703	0.47874473798756	0.725834461300947	0.21023318342297	0.00547772252111494	0.249609265080093	0.00289647701650375	0.0729723409307409	0.0935902680344037	0	0.96110372676131	0.0773787452733616	0.770084091318017	0.695834685340381	0.00276372552783305	0.774870348397256	0.00953388964321877	0.0415808952976097	0.176680188635142	0.604534699584013	-0.161032678652894	-0.0864490734314472	-0.0829093018646677	-0.129304435608965	-0.0786871283084099	-0.0212428059161351	-0.0650340130817517	-0.053302479031814	-0.081999877625628	-0.0710499600738785	-0.0217791917672052	-0.144928094574312	-0.0249080890970152	-0.150994404417561	-0.00514174870123116	-0.111551470206724	1	-0.061793901383371	-0.114269696271974	-0.0513254930395717	-0.0722839612538054	0.0318480543749856
Cr	1.42321405465931e-12	0.329298538342178	0.947781110514286	0.494591346882992	0.000996981757114483	0.852411871269342	0.705966338309033	8.78322569612837e-09	0.415341329371055	0.00854134689008892	0.00135597942779561	0.604465513674216	0.0153104651402583	0.71341527582975	0.0018044857999255	0.44317981633543	0.96110372676131	0	3.84748858940219e-15	0.8426687799326	0.226458217020365	0.230631152419439	0.111632427574178	4.30924774852147e-06	0.602320121677745	0.00556440341391409	0.00155368412239687	0.157259691765548	-0.0901687427089172	-0.0623069575365386	-0.0393162972504421	0.041049908807841	-0.054587471150761	-0.0487139896144205	0.116711113952447	-0.0852480738084461	0.0206570903371395	0.0383523914611307	-0.0761747655453813	-0.134265712739028	-0.0715586059129446	-0.155278341524414	-0.0837895809654739	-0.061793901383371	1	0.180841695588215	-0.0542055447753561	-0.0231152348328583	-0.023447696163674
UA	2.77867803192622e-17	0.247031446327813	0.53875098891437	0.106520235377416	0.0466164847038477	0.99327678339887	0.108280612499791	7.39797532367611e-05	0.0115352079399976	0.00715524584788733	0.000291723567435176	2.09162906845927e-09	0.00175240383827174	2.8361613747121e-07	0.47560789905565	0.0062532687886729	0.0773787452733616	3.84748858940219e-15	0	0.227548267951557	0.0405892693467563	0.300979563027473	0.528785887151739	3.19137241238358e-05	0.216880573331896	0.0144932859822574	0.000119174883609227	0.198804668068851	-0.0247144202663769	-0.0414170273454275	-0.109642347556513	0.000922661639768456	-0.0605562234387362	-0.109396856957252	0.0617449098986706	-0.137326156996477	0.0224960685233938	0.0512550578234742	0.123988049929956	-0.155537836121982	0.0977463321712714	-0.0383826744488037	0.0238731870444532	-0.114269696271974	0.180841695588215	1	-0.0232024990938637	0.00270841893449654	-0.0285084105054359
PT	4.59276765159585e-05	0.131377176089339	0.683484810386433	0.328768094937599	0.0352610625206523	0.0443679214446615	0.261683794692867	0.837880943434118	0.152830912209426	0.0165183139804277	0.620258072285261	0.0380514968223024	0.885050182711167	0.10018595515833	0.987352877305512	0.0272433476099961	0.770084091318017	0.8426687799326	0.227548267951557	0	0.901343978321842	0.21130631651359	0.730066238538925	0.562625708216623	0.0546267557847113	0.585509340183234	0.996648737243401	-0.183920833388294	-0.106434446818333	-0.0727974795510357	-0.0902014468674159	-0.124576759609113	-0.121700333030168	-0.094654793739466	-0.0665730793692497	-0.104024627450527	-0.133427028631698	-0.0754856731362647	-0.12363439562608	-0.064732287822334	-0.110553119328971	-0.0607840352660923	-0.127691452547889	-0.0513254930395717	-0.0542055447753561	-0.0232024990938637	1	-0.0564932669635559	-0.0218698122160997
FIB	0.94317446877617	0.411077156464758	0.237965731457355	0.359748064520648	2.34230859685664e-05	0.152543109355	0.256252205822689	0.177649810686784	0.791233648998561	0.172129487422729	9.59087306617865e-22	0.749058677631897	1.37377340107961e-17	0.0336418245932251	1.22521911413977e-05	0.37261655486755	0.695834685340381	0.226458217020365	0.0405892693467563	0.901343978321842	0	0.118021739887986	0.0396849397933132	0.0506474182374028	0.188086421696925	2.38872245664664e-26	3.18926333227469e-25	-0.0581103090102679	-0.0854764532673265	-0.0964149622194763	-0.0883450909538698	0.0699446568944177	-0.016307188645584	-0.0254008022784147	-0.0188505815140369	-0.0521718134837674	-0.0183157332033476	0.232494394411553	-0.0701064527148079	0.201264478563704	-0.125153081015143	0.0743621406892427	-0.0876035760370808	-0.0722839612538054	-0.0231152348328583	0.00270841893449654	-0.0564932669635559	1	-0.0122247823251988
FDP	0.465203075338697	0.46412687637039	0.015868754767832	0.65941792000041	0.327384810159822	0.168205537477818	0.560941729322624	0.0334345053016291	0.467913751725943	0.908454732941862	1.78106788060632e-07	0.0111773476532041	0.0273676082320346	0.0401297142949255	0.199870808941937	0.073238832737952	0.00276372552783305	0.230631152419439	0.300979563027473	0.21130631651359	0.118021739887986	0	4.51389373632735e-05	0.000259964700137529	0.771382662494663	6.98813292108886e-11	0.00202915380631866	-0.037862267957556	-0.0827262392834281	-0.133871107172839	-0.0467648065189076	-0.0902868928673151	-0.017927689960309	-0.0781173146712301	0.00514753414647435	-0.0825368787217369	-0.0567687912128215	0.10041069705558	-0.137660569141872	-0.127637495938685	-0.122969927164884	-0.0208863578288945	-0.115037238587755	0.0318480543749856	-0.023447696163674	-0.0285084105054359	-0.0218698122160997	-0.0122247823251988	1
GLU	0.00862902027461274	0.440778029411402	0.169035140009321	0.00884508584625194	0.0037317737996087	3.002165201907e-58	0.323769397940364	0.716886884817729	0.917957721305045	0.0157270021165187	4.81722064481733e-05	0.117124404676292	0.333629073668054	0.425968943954861	0.0704603475855644	8.32715547577253e-09	0.774870348397256	0.111632427574178	0.528785887151739	0.730066238538925	0.0396849397933132	4.51389373632735e-05	0	6.87935316375182e-97	2.33949309949866e-06	1.16875185346834e-07	0.812056157580782	0.0205499872665689	-0.0839132988562569	-0.102369735473558	0.020290133562178	0.0289847046847248	0.418034676607732	-0.0299731438088845	-0.049164263305139	-0.0571365553964543	0.0140376138796	0.0648610970322021	-0.0121068720475753	-0.0899030062336782	-0.0358383719933699	-0.115572442290577	0.116986769313515	-0.0515176011256284	-0.0113693110913253	-0.0795991659177968	-0.0708773145745734	0.00299546360043074	0.0653273440027312
GA	0.4215451177308	0.259333979495781	0.0305415760846633	0.136952149657557	0.000358949473243536	4.34116434428452e-59	0.00465005480379599	0.319314653662563	0.788205312757871	0.866561579233384	0.0801492989872029	1.42043427301171e-05	0.0262276135485552	3.49647621193725e-05	0.0141088317889911	0.762698117276237	0.00953388964321877	4.30924774852147e-06	3.19137241238358e-05	0.562625708216623	0.0506474182374028	0.000259964700137529	6.87935316375182e-97	0	0.679515639800804	0.00249065922686535	0.344241004205459	-0.0356035196202363	-0.0948241130043034	-0.126325940083656	-0.0145627844474413	0.0495918614208114	0.421250114051264	0.0268370019662768	-0.0296923024470658	-0.0685361115622173	-0.0551405530674015	-0.0064725082910665	-0.191833570654493	-0.128140629639147	-0.185802679024234	-0.135159832213798	-0.0510283376471439	0.0194979750216223	0.0812151155896511	-0.186426658051948	-0.0780408695752728	-0.000165795948123475	0.0521699978147585
ALT	7.69911452237579e-05	0.262364868562438	0.201819409726057	0.970525928806139	0.918812843331843	0.120562767276083	0.529083088136951	0.401954220913155	0.941030740511696	0.221969979762939	0.00608152790325217	0.000800162909142514	0.0953489799525339	0.000219505337803681	0.244729145157857	0.181505391682883	0.0415808952976097	0.602320121677745	0.216880573331896	0.0546267557847113	0.188086421696925	0.771382662494663	2.33949309949866e-06	0.679515639800804	0	0.0189300202893034	0.0208543670987677	0.0614514098054966	-0.0258463909160615	-0.0210567852742086	-0.0591639162654234	-0.0634245554491497	-0.012554899576017	-0.0409649642309208	-0.085969806104737	-0.0580276318579877	-0.0227527294504763	0.0241554920611487	0.0429411191973315	-0.111279914686377	0.0535009575369096	-0.0959010272631708	-0.0192168281758039	-0.122522993286612	-0.0442954429407895	-0.0223352482249081	-0.00117127526566876	-0.0198288390734382	-0.0513776491586101
NEU	0.000483237563467704	0.0943905748837022	0.280768043200644	0.378256871084577	6.17538411049341e-05	0.0117145899974032	0.251077872143521	0.678361760526291	0.483406238197782	0.0841573888356459	0	0.11817277794914	9.45520667711679e-16	0.719356676267374	0.0176486609116465	0.605509921365526	0.176680188635142	0.00556440341391409	0.0144932859822574	0.585509340183234	2.38872245664664e-26	6.98813292108886e-11	1.16875185346834e-07	0.00249065922686535	0.0189300202893034	0	3.45839187894111e-76	0.0471674797414336	-0.00884957981993277	-0.0933167616905091	-0.0332233797382567	0.0630657278462477	0.0172884126943326	-0.0250177984249359	-0.0475642541375194	-0.0387686140508519	-0.00717396631313655	0.903403883150501	-0.0122445595124779	0.18609524566081	-0.0492657599158173	0.0127340127292631	-0.0444360197853458	-0.0187575452342438	0.0250511636352703	0.0149505015428699	-0.0435488897049346	0.263263716553954	0.140184959328802
MON	1.53495822109072e-13	1.2544442958797e-06	0.00893875713365967	0.437124702191064	0.00182713899521211	0.363155387014884	0.0133387893702516	0.19535444895034	0.560666921407638	0.00202385827368251	4.04766945036898e-120	0.0156653656220412	6.984710138542e-13	0.0886234751732212	0.0161700978810016	0.0579030432904965	0.604534699584013	0.00155368412239687	0.000119174883609227	0.996648737243401	3.18926333227469e-25	0.00202915380631866	0.812056157580782	0.344241004205459	0.0208543670987677	3.45839187894111e-76	0	0.166438278440017	0.0889279053133512	-0.139998273033852	-0.0364243568554057	0.035674256004822	-0.0323540022067297	0.0158691117969148	-0.0204866222881787	-0.0781298001667631	0.0347410867567875	0.596964118067614	0.0140816987879516	0.160235859769103	-0.00792439731082419	0.0137250926044307	-0.118232058502126	-0.0443930766079141	0.0371380149581504	0.0581944816808958	-0.0604265547447566	0.256052609129621	0.0347171364982735
[truncated: 32 more columns]
