# Supplementary material for: The relationship between controlling nutritional status (CONUT) and cerebrovascular stenosis: a retrospective study with implications for ischemic stroke prevention
Source: PeerJ. 2026 Mar 26;14:e20968. doi: 10.7717/peerj.20968 (PMC13033285; doi:10.7717/peerj.20968)
Supplement: Supplemental Information 1 [file peerj-14-20968-s001.zip › Supplement/3.R]

# Load the necessary libraries
library(ggplot2)
library(dplyr)

# Create the dataset
dataset <- data.frame(
  Varnames = c(
    "Model 1: continuous variable",
    "Model 1: Per quartile",
    "Model 1: Q2",
    "Model 1: Q3",
    "Model 1: Q4",
    "Model 2: continuous variable",
    "Model 2: Per quartile",
    "Model 2: Q2",
    "Model 2: Q3",
    "Model 2: Q4",
    "Model 3: continuous variable",
    "Model 3: Per quartile",
    "Model 3: Q2",
    "Model 3: Q3",
    "Model 3: Q4",
    "Model 4: continuous variable",
    "Model 4: Per quartile",
    "Model 4: Q2",
    "Model 4: Q3",
    "Model 4: Q4"
  ),
  OR = c(
    2.143, 7.008, 57.274, 161.645, 376.839,
    2.154, 7.107, 60.39, 175.767, 412.366,
    2.155, 7.199, 59.319, 177.727, 410.624,
    2.149, 7.257, 60.689, 184.043, 409.98
  ),
  Lower = c(
    1.893, 5.590, 30.328, 81.960, 174.649,
    1.900, 5.646, 31.505, 87.539, 187.770,
    1.899, 5.701, 30.841, 88.001, 186.358,
    1.891, 5.727, 31.392, 90.275, 184.640
  ),
  Upper = c(
    2.426, 8.785, 108.161, 318.802, 356.20,
    2.442, 8.947, 115.760, 352.919, 905.604,
    2.470, 9.091, 114.092, 358.939, 904.775,
    2.441, 9.196, 117.327, 375.209, 910.330
  ),
  Factor = c(
    "Significant", "Significant", "Significant", "Significant", "Significant",
    "Significant", "Significant", "Significant", "Significant", "Significant",
    "Significant", "Significant", "Significant", "Significant", "Significant",
    "Significant", "Significant", "Significant", "Significant", "Significant"
  )
)

# plot
p <- ggplot(dataset, aes(x = Varnames, y = OR, color = Factor)) +
  geom_point(size = 3) +
  geom_errorbar(aes(ymin = Lower, ymax = Upper), width = 0.2) +
  geom_hline(yintercept = 1, linetype = "dashed", color = "black") +
  scale_color_manual(values = c("Significant" = "#397FC7", "Not sig." = "#F1B656")) +
  labs(title = "Conut Score and Cerebrovascular Stenosis",
       x = "Variable Names",
       y = "Odds Ratio (OR)") +
  theme_bw() +
  theme(legend.title = element_blank(),
        axis.text.x = element_text(angle = 90, hjust = 1))

# print
print(p)
