# Supplementary material for: The relationship between controlling nutritional status (CONUT) and cerebrovascular stenosis: a retrospective study with implications for ischemic stroke prevention
Source: PeerJ. 2026 Mar 26;14:e20968. doi: 10.7717/peerj.20968 (PMC13033285; doi:10.7717/peerj.20968)
Supplement: Supplemental Information 1 [file peerj-14-20968-s001.zip › Supplement/4.R]

setwd("/Users/alex/Desktop/data for 1st SCI")
install.packages(c("ggpubr","corrplot",
                   "glmnet","caret","CBCgrps",
                   "tidyverse","rms"))
library(corrplot) 
library(Matrix)
library(glmnet) 
library(ggplot2) 
library(lattice) 
library(caret) 
library(nortest)
library(CBCgrps)
library(tidyverse)
library(ggpubr)
library(rms)
library(pROC)
library(Hmisc)

#Data organization: Mainly relies on Excel, with minor adjustments made after importing####
# Read the CSV file.
data <- read.csv("Normalized data.csv")

# Remove missing values.
data <- na.omit(data)

# View the first few rows of the data
head(data)

# Set as factor type
data$Gender<-as.factor(data$Gender)
data$Hypertension<-as.factor(data$Hypertension)
data$Hyperlipemia<-as.factor(data$Hyperlipemia)
data$Hyperuricemia<-as.factor(data$Hyperuricemia)
data$Hypoproteinemia<-as.factor(data$Hypoproteinemia)
data$Hyperhomocysteinemia<-as.factor(data$Hyperhomocysteinemia)
data$Diabetes<-as.factor(data$Diabetes)
data$SmokingHistory<-as.factor(data$SmokingHistory)
data$DrinkingHistory<-as.factor(data$DrinkingHistory)
data$Stroke<-as.factor(data$Stroke)
data$AF<-as.factor(data$AF)
data$AS<-as.factor(data$AS)
data$Hemadostenosis<-as.factor(data$Hemadostenosis)
data$TOAST<-as.factor(data$TOAST)
data$KWST<-as.factor(data$KWST)
data$label<-as.factor(data$label)
data$CONUT<-as.factor(data$CONUT)
data$NHISS<-as.factor(data$NHISS)
data$BI<-as.factor(data$BI)

###Some misclassified integer variables should be treated as continuous variables####
data$RDW<- as.numeric(data$RDW)
data$PDW<- as.numeric(data$PDW)
data$Age<- as.numeric(data$Age)

###ROC####
rocdata <- data%>%
  mutate(Gender=as.numeric(Gender),
         Hypertension=as.numeric(Hypertension),
         Hyperlipemia=as.numeric(Hyperlipemia),
         Hyperuricemia=as.numeric(data$Hyperuricemia),
         Hypoproteinemia=as.numeric(data$Hypoproteinemia),
         Hyperhomocysteinemia=as.numeric(data$Hyperhomocysteinemia),
         Diabetes=as.numeric(data$Diabetes),
         SmokingHistory=as.numeric(data$SmokingHistory),
         DrinkingHistory=as.numeric(data$DrinkingHistory),
         Stroke=as.numeric(data$Stroke),
         AF=as.numeric(data$AF),
         AS=as.numeric(data$AS),
         Hemadostenosis=as.numeric(data$Hemadostenosis),
         TOAST=as.numeric(data$TOAST),
         KWST=as.numeric(data$KWST),
         label=as.numeric(data$label),
         CONUT=as.numeric(data$CONUT),
         NHISS=as.numeric(data$NHISS),
         BI=as.numeric(data$BI) )

install.packages("pROC")
library(pROC)

roc.list <- roc(label ~ Age+Gender+Hypertension+Hyperlipemia+Hyperuricemia+Hypoproteinemia+Hyperhomocysteinemia+Hyperhomocysteinemia+Diabetes+SmokingHistory
+DrinkingHistory+Stroke+AF+AS+Hemadostenosis+TOAST+KWST+BI+NHISS+WBC+RDW+PDW+NEU+LYM+NLR+MON+MLR+RBC+Hb+HCT+PLT+SII+PLR+TBIL+Alb+Glb+ALT+AST+AST.ALT+Urea+Cr+UA+TC+CONUT+TG+ApoAI+HDL+LDL+Glu+HCY+K+Na+Cl+Ca+P+PT+INR+APTT+TT+FIB
+DD+FDP+EF+HR+SBP+DBP+BMI+GNRI, data = rocdata)

library(pROC)
library(ggplot2)
g.list <- ggroc(roc.list,alpha = 0.5, linetype = 1, size = 0.5)
g.list+theme_bw()

install.packages("dplyr")
library(dplyr)
library(ggplot2)

#Extract the AUC####
auc <- sapply(roc.list,"[",9)
auc <- as.data.frame(auc)
auc <- t(auc)
auc <- as.data.frame(auc)
AUC <- arrange(auc,desc(V1),by_group=FALSE)
write.csv(AUC,"aucall.csv")
ggplot(AUC,aes(x=V1,y=reorder(rownames(AUC),V1)))+
  geom_bar(stat="identity", fill="skyblue", alpha=1, width=.4)


##A bar chart with gradient colors based on the magnitude of the values####

library(ggplot2)
library(viridis)
library(viridisLite)

AUC$X1 <- rownames(AUC)
ggplot(AUC, aes(x = V1, y = reorder(X1, V1),fill=V1)) +
  geom_col(width = 0.7) +
  scale_fill_viridis(begin = 0, end = 0.85, option = "D") +
  labs(x = "AUC") +
  ylab("")+
  scale_x_continuous(limits = c(0, 1))+
  theme_classic()+theme(legend.position = 'none')


###Correlation and collinearity analysis####

install.packages("coin")
library(coin)
install.packages("survival")
library(survival)
install.packages("corrplot")
library(corrplot)

# Ensure that numdata contains only numeric variables
numdata <- data %>%
  mutate(
    Gender = as.factor(Gender),
    Hypertension = as.factor(Hypertension),
    Hyperlipemia = as.factor(Hyperlipemia),
    Hyperuricemia = as.factor(Hyperuricemia),
    Hypoproteinemia = as.factor(Hypoproteinemia),
    Hyperhomocysteinemia = as.factor(Hyperhomocysteinemia),
    Diabetes = as.factor(Diabetes),
    SmokingHistory = as.factor(SmokingHistory),
    DrinkingHistory = as.factor(DrinkingHistory),
    Stroke = as.factor(Stroke),
    AF = factor(AF),
    AS = as.factor(AS),
    Hemadostenosis = as.factor(Hemadostenosis),
    TOAST = as.factor(TOAST),
    KWST = as.factor(KWST),
    label = as.factor(label),
    CONUT = as.factor(CONUT),
    NHISS = as.factor(NHISS),
    ADL = as.factor(ADL)
  ) %>%
  select(where(is.numeric))
#Calculate the correlation matrix
M <- cor(numdata, use = "complete.obs")  # Use `complete.obs` to ignore NA values.
M

#Visualize the correlation matrix
corrplot(M, method = "circle")

#Significance test of correlation
testRes<-cor.mtest(numdata,conf.level = 0.95)
testRes
par(mfrow=c(2,3))
#Correlation heatmap####
corrplot(M,method ='circle')
corrplot(
  M,
  method='color',
  type = 'upper',
  add = T ,
  tl.pos = "n",
  cl.pos = "n",
  diag = F,
  p.mat = testRes$p,
  sig.level = c(0.001,0.01,0.05),
  pch.cex = 1.5,
  insig = 'label_sig'
)
