# Supplementary material for: The relationship between controlling nutritional status (CONUT) and cerebrovascular stenosis: a retrospective study with implications for ischemic stroke prevention
Source: PeerJ. 2026 Mar 26;14:e20968. doi: 10.7717/peerj.20968 (PMC13033285; doi:10.7717/peerj.20968)
Supplement: Supplemental Information 1 [file peerj-14-20968-s001.zip › Supplement/correlation_matrix.csv]

	CONUT	Age	HR	SBP	DBP	LEVF	BMI	TC	Lym	Alb	WBC	RBC	PLT	Hb	LDL	TG	HDL	Cr	UA	PT	FIB	FDP	GLU	GA	ALT	NEU	MON
CONUT	1	-0.00374643679878508	0.0551335088896847	-0.0030796799268037	0.100742480406309	0.113493831906718	0.06138661550786	0.0974936018783257	-0.0458389735678102	0.339030863536664	0.116818928135076	0.29086873630609	-0.162290352281154	0.344906263391401	-0.174883173251324	0.0507374551426436	-0.101722713757803	0.21551378692831	0.256033162599525	-0.12500950681587	0.00219506430618773	0.0224867514467071	0.0807476135518986	0.0247472900957504	0.121299630867917	0.107160387979851	0.224483083588507
Age	-0.00374643679878508	1	0.0968226402059819	-0.100368843793942	0.00575626023671236	0.0358305328753074	0.0310019806084467	-0.021061747651209	0.0271579799669804	-0.00362733374182353	0.283861220903161	0.145511731701479	0.16484195881695	0.118520901069293	0.124345162624558	0.0363464365995869	-0.0262884245496998	-0.0300343564957673	0.0356363678354825	-0.0464347716001528	-0.0253092157818224	-0.0225409962982672	-0.0237357142937742	-0.0347249771169877	0.0345050664457183	0.0514755700086765	0.148429685579635
HR	0.0551335088896847	0.0968226402059819	1	-0.251961517076891	-0.0697952304242229	-0.0090373834446688	-0.00953575584910788	-0.0582308338649544	-0.0199139677551871	-0.0419519749716895	-0.0157236350918343	0.160429204447565	-0.026011489333555	0.171795435566408	0.00376412799494274	0.0469380379250616	-0.0227252287144719	-0.00201685278863692	0.0189279243139037	-0.0125549075662912	-0.0363284794279257	-0.0741721514976669	-0.0423333628405417	-0.0665350664274473	0.039290783257936	-0.033205922263123	-0.0803791170921327
SBP	-0.0030796799268037	-0.100368843793942	-0.251961517076891	1	0.0651026831717735	0.0551375973325742	0.0361447631699	0.0639542679232211	0.0625253126161932	0.140700021512693	0.027653070942328	-0.00471344505424467	-0.0161725541764464	-0.0136262999827375	0.00240467682400391	0.0370274463885282	-0.0695490104005603	0.0210312431238843	-0.0496730630948133	-0.0300672990541025	-0.0281976177887976	0.0135711435130366	0.0804893410306351	0.0457750927531818	0.00113782485792577	0.0271286488818114	0.0239258736368845
DBP	0.100742480406309	0.00575626023671236	-0.0697952304242229	0.0651026831717735	1	0.210218517823779	0.157100174305572	0.0584916901882636	0.0101632455939861	0.101343965207818	0.112362564458311	0.0183885690783587	0.089580119130912	-0.0142817837896402	-0.0875745531724352	0.0214317817564212	-0.0184771137794418	0.101097353182248	0.0612169378681864	-0.0647655765385714	0.129695348666873	-0.0301533685366513	0.0891266191495584	0.109561923212195	-0.00313887763390078	0.122896070837037	0.0957659382879523
LEVF	0.113493831906718	0.0358305328753074	-0.0090373834446688	0.0551375973325742	0.210218517823779	1	0.122654600251379	0.0500977869488381	0.00980776850680517	0.0617088752389477	0.0718492840972868	0.0211061142980213	-0.0383532466689216	0.0165404891333716	-0.0953742737781901	0.0992506291354708	0.0391049653128288	0.00572906805862357	-0.000259488943174664	-0.0618565698856896	0.0440337911439345	0.0424158434814083	0.466571708568172	0.469619276041736	0.0477789525820437	0.0775052991948061	0.0279983008693644
BMI	0.06138661550786	0.0310019806084467	-0.00953575584910788	0.0361447631699	0.157100174305572	0.122654600251379	1	0.0736863117997709	-0.0139894233670607	0.0473039530458492	0.0468554942206019	-0.00125855223478572	0.00313622509373671	0.0183484312806909	-0.107859024159234	-0.0447106803181977	-0.0047549772572437	0.0116178178677816	-0.0494252022256264	-0.0345543293593967	0.0349504100951153	-0.0179039656015801	0.0303794432894576	0.0869939096313407	0.0193805896093745	0.0353331842158758	0.0760939816921497
TC	0.0974936018783257	-0.021061747651209	-0.0582308338649544	0.0639542679232211	0.0584916901882636	0.0500977869488381	0.0736863117997709	1	-0.0197432357924612	0.0343601104201562	0.0114487336700925	-0.0311570254434691	-0.016213947372084	-0.00671565222697539	-0.0476632660290355	0.024369044427529	0.00701775814813153	0.175771817662868	0.121589903568983	-0.00630068961898171	0.0414942647848506	0.0654249092702329	0.0111665217428079	0.0306602729943058	-0.0258058962006427	0.0127700525488862	0.0398602989666143
Lym	-0.0458389735678102	0.0271579799669804	-0.0199139677551871	0.0625253126161932	0.0101632455939861	0.00980776850680517	-0.0139894233670607	-0.0197432357924612	1	-0.0170091286318876	0.0219952822552244	0.00531088691292262	0.032718723239042	0.0188638191979113	0.0143880251552609	0.00946156737014512	-0.0218100332158943	-0.0250793059996655	-0.0776716309777184	-0.0440029515020362	0.00815151185701613	-0.0223504299561844	0.00317205496664077	-0.00827261672536946	0.00227802077456052	0.0215795134554114	-0.0179165237380063
Alb	0.339030863536664	-0.00362733374182353	-0.0419519749716895	0.140700021512693	0.101343965207818	0.0617088752389477	0.0473039530458492	0.0343601104201562	-0.0170091286318876	1	0.0689707975097389	0.0529316328945444	-0.070228942727343	0.0648029301207861	-0.0391724428715196	0.0423003591849282	-0.0107985406255392	0.0808540625587937	0.0826815961739297	-0.073722469006975	0.0420283647588088	0.00354101175779571	0.0742724290466793	0.00517433279369033	0.0375965326113168	0.0531467055388485	0.0948400970509384
WBC	0.116818928135076	0.283861220903161	-0.0157236350918343	0.027653070942328	0.112362564458311	0.0718492840972868	0.0468554942206019	0.0114487336700925	0.0219952822552244	0.0689707975097389	1	0.122356243917615	0.307077140051161	0.0869583889463345	0.130930826866037	0.0739327528808515	0.0385691405630518	0.0984224655676995	0.111209041470815	-0.0152574370629051	0.288744208006313	0.15974122067207	0.124671193254908	0.0538461886446432	0.0843303452051444	0.913917586191646	0.634425310457703
RBC	0.29086873630609	0.145511731701479	0.160429204447565	-0.00471344505424467	0.0183885690783587	0.0211061142980213	-0.00125855223478572	-0.0311570254434691	0.00531088691292262	0.0529316328945444	0.122356243917615	1	-0.00926408908827569	0.80204576648006	0.11670095674296	0.168751434047126	-0.0853765031708372	-0.0159503460720134	0.182918200336374	-0.0638124268175383	-0.00985041093590186	-0.0780104214843691	0.0482260157244476	-0.133075185249795	0.102972180477662	0.0480886272067674	0.0743162792897699
PLT	-0.162290352281154	0.16484195881695	-0.026011489333555	-0.0161725541764464	0.089580119130912	-0.0383532466689216	0.00313622509373671	-0.016213947372084	0.032718723239042	-0.070228942727343	0.307077140051161	-0.00926408908827569	1	-0.0849630454738665	0.128042500358413	0.0572850306868456	0.0354428244757847	-0.0745717570725328	-0.0961418270779577	-0.00445198283903227	0.258425959571417	-0.0678620972816526	-0.0297666877542612	-0.0683712235751007	-0.0513266303228544	0.243658804928191	0.218423169660638
Hb	0.344906263391401	0.118520901069293	0.171795435566408	-0.0136262999827375	-0.0142817837896402	0.0165404891333716	0.0183484312806909	-0.00671565222697539	0.0188638191979113	0.0648029301207861	0.0869583889463345	0.80204576648006	-0.0849630454738665	1	0.115166421585057	0.134023960958107	-0.0915300682348299	-0.0113097233179434	0.157117980075883	-0.0505926931269178	-0.0653485479623725	-0.0631404188477785	0.0245122803210702	-0.126927020202105	0.113432707462341	0.0110647912696831	0.0523983217949004
LDL	-0.174883173251324	0.124345162624558	0.00376412799494274	0.00240467682400391	-0.0875745531724352	-0.0953742737781901	-0.107859024159234	-0.0476632660290355	0.0143880251552609	-0.0391724428715196	0.130930826866037	0.11670095674296	0.128042500358413	0.115166421585057	1	0.0530835226511449	0.0551730388944818	-0.0958783613470204	0.0219658449953405	-0.000488142381051852	0.134058721512032	0.0394610213338911	-0.0556626594760687	-0.0754772767860009	-0.0358104229669388	0.0729756617145741	0.0739615646527319
TG	0.0507374551426436	0.0363464365995869	0.0469380379250616	0.0370274463885282	0.0214317817564212	0.0992506291354708	-0.0447106803181977	0.024369044427529	0.00946156737014512	0.0423003591849282	0.0739327528808515	0.168751434047126	0.0572850306868456	0.134023960958107	0.0530835226511449	1	-0.0516008708971151	-0.023611190201637	0.0840498794179939	-0.0679166950528343	-0.0274508977166484	-0.0551219085459775	0.176042641057261	0.00929795312975189	0.0411285106648123	0.0159042759499933	-0.058350363195368
HDL	-0.101722713757803	-0.0262884245496998	-0.0227252287144719	-0.0695490104005603	-0.0184771137794418	0.0391049653128288	-0.0047549772572437	0.00701775814813153	-0.0218100332158943	-0.0107985406255392	0.0385691405630518	-0.0853765031708372	0.0354428244757847	-0.0915300682348299	0.0551730388944818	-0.0516008708971151	1	-0.00150181519690578	-0.05434647222225	0.00900004235930295	-0.0120387508216481	0.0919691221904358	0.00880744022908458	0.0797019528082227	-0.0626884442720117	0.0415871733701299	0.0159472930935789
Cr	0.21551378692831	-0.0300343564957673	-0.00201685278863692	0.0210312431238843	0.101097353182248	0.00572906805862357	0.0116178178677816	0.175771817662868	-0.0250793059996655	0.0808540625587937	0.0984224655676995	-0.0159503460720134	-0.0745717570725328	-0.0113097233179434	-0.0958783613470204	-0.023611190201637	-0.00150181519690578	1	0.238538276294301	0.00611211447296027	0.0372343442063357	0.0369021596429002	0.0489619364200424	0.140823174777924	0.0160450940955744	0.0852201183306628	0.0972179931786603
UA	0.256033162599525	0.0356363678354825	0.0189279243139037	-0.0496730630948133	0.0612169378681864	-0.000259488943174664	-0.0494252022256264	0.121589903568983	-0.0776716309777184	0.0826815961739297	0.111209041470815	0.182918200336374	-0.0961418270779577	0.157117980075883	0.0219658449953405	0.0840498794179939	-0.05434647222225	0.238538276294301	1	0.0371471538819928	0.0629958129945779	0.0318440110586959	-0.0193945709837344	-0.127562923038505	0.0380136291441911	0.0751804098562747	0.118077829474011
PT	-0.12500950681587	-0.0464347716001528	-0.0125549075662912	-0.0300672990541025	-0.0647655765385714	-0.0618565698856896	-0.0345543293593967	-0.00630068961898171	-0.0440029515020362	-0.073722469006975	-0.0152574370629051	-0.0638124268175383	-0.00445198283903227	-0.0505926931269178	-0.000488142381051852	-0.0679166950528343	0.00900004235930295	0.00611211447296027	0.0371471538819928	1	0.0038174187348889	0.0384786114831657	-0.010625041221135	-0.0178270761605957	0.0591305828360579	0.0167928886862746	-0.000129344026754839
FIB	0.00219506430618773	-0.0253092157818224	-0.0363284794279257	-0.0281976177887976	0.129695348666873	0.0440337911439345	0.0349504100951153	0.0414942647848506	0.00815151185701613	0.0420283647588088	0.288744208006313	-0.00985041093590186	0.258425959571417	-0.0653485479623725	0.134058721512032	-0.0274508977166484	-0.0120387508216481	0.0372343442063357	0.0629958129945779	0.0038174187348889	1	0.0481083615941974	0.0632817156813147	0.0601324871965108	0.040517286726433	0.318505382989028	0.311540302383464
FDP	0.0224867514467071	-0.0225409962982672	-0.0741721514976669	0.0135711435130366	-0.0301533685366513	0.0424158434814083	-0.0179039656015801	0.0654249092702329	-0.0223504299561844	0.00354101175779571	0.15974122067207	-0.0780104214843691	-0.0678620972816526	-0.0631404188477785	0.0394610213338911	-0.0551219085459775	0.0919691221904358	0.0369021596429002	0.0318440110586959	0.0384786114831657	0.0481083615941974	1	0.12513211963862	0.112114996307856	0.00894775255306551	0.198802200495994	0.0948163335010159
GLU	0.0807476135518986	-0.0237357142937742	-0.0423333628405417	0.0804893410306351	0.0891266191495584	0.466571708568172	0.0303794432894576	0.0111665217428079	0.00317205496664077	0.0742724290466793	0.124671193254908	0.0482260157244476	-0.0297666877542612	0.0245122803210702	-0.0556626594760687	0.176042641057261	0.00880744022908458	0.0489619364200424	-0.0193945709837344	-0.010625041221135	0.0632817156813147	0.12513211963862	1	0.582096144311463	0.144636561175387	0.16208036500892	0.0073221017941922
GA	0.0247472900957504	-0.0347249771169877	-0.0665350664274473	0.0457750927531818	0.109561923212195	0.469619276041736	0.0869939096313407	0.0306602729943058	-0.00827261672536946	0.00517433279369033	0.0538461886446432	-0.133075185249795	-0.0683712235751007	-0.126927020202105	-0.0754772767860009	0.00929795312975189	0.0797019528082227	0.140823174777924	-0.127562923038505	-0.0178270761605957	0.0601324871965108	0.112114996307856	0.582096144311463	1	0.0127215408544924	0.092936282715657	0.0291200775670663
ALT	0.121299630867917	0.0345050664457183	0.039290783257936	0.00113782485792577	-0.00313887763390078	0.0477789525820437	0.0193805896093745	-0.0258058962006427	0.00227802077456052	0.0375965326113168	0.0843303452051444	0.102972180477662	-0.0513266303228544	0.113432707462341	-0.0358104229669388	0.0411285106648123	-0.0626884442720117	0.0160450940955744	0.0380136291441911	0.0591305828360579	0.040517286726433	0.00894775255306551	0.144636561175387	0.0127215408544924	1	0.0721781096061748	0.0710647033300606
NEU	0.107160387979851	0.0514755700086765	-0.033205922263123	0.0271286488818114	0.122896070837037	0.0775052991948061	0.0353331842158758	0.0127700525488862	0.0215795134554114	0.0531467055388485	0.913917586191646	0.0480886272067674	0.243658804928191	0.0110647912696831	0.0729756617145741	0.0159042759499933	0.0415871733701299	0.0852201183306628	0.0751804098562747	0.0167928886862746	0.318505382989028	0.198802200495994	0.16208036500892	0.092936282715657	0.0721781096061748	1	0.525782486444082
MON	0.224483083588507	0.148429685579635	-0.0803791170921327	0.0239258736368845	0.0957659382879523	0.0279983008693644	0.0760939816921497	0.0398602989666143	-0.0179165237380063	0.0948400970509384	0.634425310457703	0.0743162792897699	0.218423169660638	0.0523983217949004	0.0739615646527319	-0.058350363195368	0.0159472930935789	0.0972179931786603	0.118077829474011	-0.000129344026754839	0.311540302383464	0.0948163335010159	0.0073221017941922	0.0291200775670663	0.0710647033300606	0.525782486444082	1
